# Supplementary material for: Targeting eIF4A-dependent translation in genetically complex sarcoma
Source: JCI Insight. 2026 Apr 7;11(10):e192936. doi: 10.1172/jci.insight.192936 (PMC13232726; doi:10.1172/jci.insight.192936)
Supplement: Supplemental table 1 [file jciinsight-11-192936-s262.xlsx]

## Sheet: Ribodiff output
Supplementary Table 1. List of genes for which TE was altered by eIF4A inhibitor [-] CR31B in DDLS8817 cells.
Gene	geneName	Ribo Control 1	Ribo Control 2	Ribo Control 3	Ribo CR31B-1	Ribo CR31B-2	Ribo CR31B-3	Total RNA Control 1	Total RNA Control 2	Total RNA Control 3	Total RNA CR31B-1	Total RNA CR31B-2	Total RNA CR31B-3	padj	TEControl	TE CR31B-treated	log2FC_TE(CR31B-treated vs. control)
ENSG00000078369.18	GNB1	845	1064	1055	86	249	260	10605	9476	11446	11301	10522	10276	0	0.0679545	0.0239907	-1.50209
ENSG00000116285.13	ERRFI1	728	1150	1160	186	771	816	9746	9095	11129	21313	20913	21881	0	0.0714765	0.0329989	-1.11505
ENSG00000130939.19	UBE4B	280	400	423	31	85	120	3329	2954	3390	3111	2720	2835	0	0.0809937	0.0341959	-1.24399
ENSG00000054523.17	KIF1B	313	583	491	61	233	282	7175	6297	7428	9465	8546	8665	0	0.0463302	0.025784	-0.845477
ENSG00000169641.13	LUZP1	148	258	224	27	87	80	2910	2602	3274	4766	4088	4277	0	0.0503955	0.018967	-1.40981
ENSG00000117713.20	ARID1A	200	380	286	41	130	149	3257	2712	3592	5548	4769	4966	0	0.063519	0.0262085	-1.27715
ENSG00000134644.15	PUM1	313	614	579	73	297	289	3565	3274	3746	4618	4285	4371	0	0.0983553	0.0600893	-0.710894
ENSG00000146463.11	ZMYM4	142	287	242	19	81	88	4655	4015	4811	6024	4949	5243	0	0.0344883	0.0137372	-1.32802
ENSG00000142949.17	PTPRF	327	571	387	35	116	115	3856	3364	3818	3737	3760	3617	0	0.0823667	0.0301981	-1.4476
ENSG00000162434.12	JAK1	756	1386	1081	110	381	464	12409	11381	12685	13761	12972	13431	0	0.0618637	0.0289327	-1.09639
ENSG00000172380.6	GNG12	636	1105	925	81	307	344	12530	11298	12678	13539	12335	12697	0	0.0512911	0.0229148	-1.16242
ENSG00000036549.13	AC118549.1	154	274	218	18	82	80	3704	3398	3710	4627	4133	4342	0	0.0419115	0.0162587	-1.36613
ENSG00000065243.20	PKN2	204	419	381	16	104	122	3189	2792	3181	3789	3489	3493	0	0.0755425	0.0245843	-1.61955
ENSG00000069702.11	TGFBR3	87	169	148	14	39	22	1111	1023	1193	1118	1135	1261	0	0.0842703	0.0300795	-1.48624
ENSG00000117500.13	TMED5	323	656	617	54	221	219	4248	3807	4358	4160	3983	4162	0	0.0886204	0.0484096	-0.872346
ENSG00000137936.18	BCAR3	265	453	449	70	170	207	3173	2880	3268	4787	4862	4810	0	0.0875302	0.040827	-1.10026
ENSG00000134247.10	PTGFRN	544	1002	935	77	169	212	7949	7325	8329	8273	7588	7602	0	0.0731172	0.0263592	-1.4719
ENSG00000134250.20	NOTCH2	1290	2574	2328	131	309	339	27707	24794	30031	33239	30145	30794	0	0.0519252	0.0111911	-2.21408
ENSG00000143384.13	MCL1	965	1640	1554	799	3121	3519	16781	13862	17088	30063	28591	30171	0	0.0611943	0.100374	0.71391
ENSG00000143393.16	PI4KB	194	311	286	16	116	119	2305	2140	2667	2793	2703	2691	0	0.0786316	0.0334332	-1.23383
ENSG00000118200.14	CAMSAP2	112	235	211	23	46	78	4291	3898	4127	5952	5130	5501	0	0.0311323	0.0116647	-1.41626
ENSG00000134369.15	NAV1	553	913	821	85	243	229	12470	10517	13862	14713	13013	13068	0	0.0438576	0.0179822	-1.28625
ENSG00000058668.14	ATP2B4	1575	3043	2732	216	642	666	30002	26666	33818	34064	30898	32074	0	0.0564589	0.0202174	-1.4816
ENSG00000266028.7	SRGAP2	61	88	57	9	10	3	1537	1272	1650	2258	1892	1941	0	0.0335329	0.00714165	-2.23125
ENSG00000162772.17	ATF3	228	342	361	328	1382	1463	3408	2478	3321	7878	6698	6462	0	0.0717672	0.179682	1.32405
ENSG00000154380.17	ENAH	735	1077	1105	123	294	379	18512	17170	17798	22418	20457	22243	0	0.0386016	0.0160759	-1.26376
ENSG00000143776.18	CDC42BPA	163	296	265	14	50	49	6061	5646	5742	6561	5822	5788	0	0.0288794	0.00773567	-1.90044
ENSG00000134313.15	KIDINS220	337	632	539	55	244	257	5692	5203	5973	6432	5899	6105	0	0.0622937	0.0355562	-0.808984
ENSG00000084676.15	NCOA1	52	107	78	7	16	8	1758	1517	1769	2053	1692	1795	0	0.0326361	0.0084634	-1.94716
ENSG00000115216.14	NRBP1	715	1197	1210	142	523	535	4403	4015	4871	4750	4917	4907	0	0.164673	0.101051	-0.704521
ENSG00000075426.12	FOSL2	454	776	707	178	615	725	9632	8749	10906	23654	23404	25518	0	0.0464782	0.0255561	-0.862885
ENSG00000150938.10	CRIM1	1398	2715	2195	182	584	637	16906	15734	16714	19711	17462	17685	0	0.08877	0.0321344	-1.46595
ENSG00000138061.12	CYP1B1	3455	5562	4964	789	2436	2604	38815	33272	38664	59372	50358	53519	0	0.0892308	0.0453945	-0.975025
ENSG00000143889.16	HNRNPLL	161	286	240	27	99	121	1191	1113	1201	1520	1460	1456	0	0.137202	0.0669232	-1.03572
ENSG00000115355.16	CCDC88A	177	357	317	17	55	48	5666	5129	5219	5996	5579	5661	0	0.0366353	0.00898272	-2.02801
ENSG00000082898.16	XPO1	398	798	730	37	176	193	4940	4618	5247	5640	5310	5367	0	0.0898202	0.0288227	-1.63983
ENSG00000119844.15	AFTPH	100	158	144	20	56	58	1626	1446	1629	2309	2165	2272	0	0.0604608	0.0259377	-1.22095
ENSG00000169604.19	ANTXR1	325	624	498	51	147	159	4841	4350	5095	5580	4428	4754	0	0.0706118	0.0312166	-1.1776
ENSG00000071054.16	MAP4K4	447	775	817	49	200	216	10930	10090	11325	12186	9968	10547	0	0.0438907	0.0170063	-1.36784
ENSG00000115084.14	SLC35F5	308	537	563	43	182	213	5832	5377	5869	5728	5451	5425	0	0.057352	0.0309898	-0.888049
ENSG00000152102.18	FAM168B	261	358	374	41	131	114	3814	3511	4029	3905	3794	3778	0	0.0624068	0.0322481	-0.952489
ENSG00000061676.15	NCKAP1	740	1475	1270	99	314	328	9295	8647	9635	10319	9250	9055	0	0.0874498	0.0328028	-1.41463
ENSG00000128641.19	MYO1B	826	1560	1340	129	416	475	10080	9128	10257	11644	10285	10580	0	0.0879983	0.0391364	-1.16897
ENSG00000036257.13	CUL3	291	593	529	19	91	74	3559	2951	3556	2359	2073	2085	0	0.0970407	0.0337591	-1.52331
ENSG00000153827.13	TRIP12	536	1081	1034	64	253	293	10666	9344	11117	13194	11868	11912	0	0.0587589	0.0196757	-1.5784
ENSG00000130147.16	SH3BP4	304	483	505	57	150	160	7147	6681	7727	8795	8699	8780	0	0.0421281	0.0184388	-1.19203
ENSG00000131374.14	TBC1D5	144	259	213	14	41	58	3255	2757	3539	3491	3246	3470	0	0.0453073	0.0136826	-1.7274
ENSG00000169855.20	ROBO1	167	309	300	12	52	79	3721	3302	3841	4195	3570	3782	0	0.0496262	0.0140504	-1.82049
ENSG00000057019.16	DCBLD2	731	1151	1235	86	376	466	15644	13910	16613	16785	16179	16449	0	0.0474896	0.0217763	-1.12485
ENSG00000144820.8	ADGRG7	444	779	686	74	275	301	3390	2900	3302	3830	3788	3678	0	0.139468	0.0699316	-0.995915
ENSG00000144824.20	PHLDB2	400	819	698	102	383	384	6306	5543	6542	10633	10248	10339	0	0.0720813	0.0341258	-1.07876
ENSG00000091986.15	CCDC80	3633	6875	5590	536	2077	2304	42057	38701	43355	44110	38802	41036	0	0.0903991	0.0477527	-0.920728
ENSG00000176142.13	TMEM39A	305	538	469	56	182	237	3600	3335	3905	3921	3875	3827	0	0.0848085	0.0499421	-0.763952
ENSG00000082781.12	ITGB5	245	374	335	36	73	77	2791	2447	2894	2672	2621	2583	0	0.08339	0.0334598	-1.31745
ENSG00000163848.19	ZNF148	135	240	194	13	51	61	4202	3873	4106	5424	4751	5135	0	0.032731	0.00971227	-1.75278
ENSG00000058262.10	SEC61A1	3331	5833	5549	644	2177	2615	22014	19685	24580	21630	21284	20885	0	0.155387	0.104389	-0.573895
ENSG00000017260.19	ATP2C1	507	920	938	54	301	306	4648	4083	5045	4936	4341	4444	0	0.11943	0.0547649	-1.12484
ENSG00000138246.17	DNAJC13	290	600	524	44	81	112	5256	4655	5319	5674	5017	5046	0	0.0640445	0.0209842	-1.60977
ENSG00000073711.11	PPP2R3A	170	385	294	22	63	86	4456	3893	4247	5976	5107	5441	0	0.0462644	0.012932	-1.83896
ENSG00000163660.11	CCNL1	212	380	357	171	673	663	13465	10967	13484	16156	14312	15638	0	0.017492	0.0397807	1.18537
ENSG00000075420.13	FNDC3B	1081	1832	1677	224	730	836	18148	16233	18089	22732	19023	20034	0	0.0613826	0.036051	-0.767789
ENSG00000121879.5	PIK3CA	64	133	88	5	23	20	2182	1967	2151	2346	2164	2127	0	0.0314354	0.00865122	-1.86142
ENSG00000161203.13	AP2M1	2097	3357	3150	332	991	1008	13340	12213	15238	14959	15913	14862	0	0.149041	0.0656499	-1.18284
ENSG00000090530.10	P3H2	196	397	351	43	142	165	1482	1298	1534	1914	1748	1717	0	0.151296	0.0805367	-0.909652
ENSG00000133657.15	ATP13A3	365	793	651	70	227	262	14191	12875	14471	18969	17488	17379	0	0.0299521	0.0129134	-1.21379
ENSG00000087274.17	ADD1	524	1066	902	90	241	290	6146	5739	6230	6225	5783	5993	0	0.0950142	0.0445799	-1.09175
ENSG00000075539.14	FRYL	181	253	236	12	56	47	2792	2499	2955	3843	3437	3582	0	0.0581954	0.0126775	-2.19864
ENSG00000163625.15	WDFY3	105	206	167	11	26	28	3875	3489	4124	4785	4256	4587	0	0.0289356	0.00646717	-2.16164
ENSG00000138814.17	PPP3CA	293	520	440	50	150	156	3738	3262	3824	3940	3444	3481	0	0.0811845	0.0420914	-0.94768
ENSG00000150961.15	SEC24D	856	1501	1264	180	623	620	7865	6636	7978	9293	8268	8811	0	0.113206	0.0674359	-0.747361
ENSG00000151458.12	ANKRD50	61	112	96	17	27	31	1409	1269	1492	2276	1989	2045	0	0.0450607	0.0178311	-1.33748
ENSG00000164164.16	OTUD4	234	383	326	32	87	108	10682	9409	10975	11307	9693	10054	0	0.0214567	0.00937605	-1.19437
ENSG00000170365.10	SMAD1	300	541	604	65	238	279	3493	3047	3481	4968	4534	4604	0	0.0998719	0.0498906	-1.00131
ENSG00000039560.14	RAI14	527	884	864	110	297	312	7813	6847	7621	9986	8194	8819	0	0.0715449	0.0350587	-1.02908
ENSG00000153071.15	DAB2	623	1197	962	133	491	551	9745	8323	9899	12927	11565	12539	0	0.0693688	0.0385121	-0.848975
ENSG00000134352.20	IL6ST	1106	2021	1906	155	528	476	31794	28927	31351	36537	33693	34514	0	0.0380052	0.0140493	-1.4357
ENSG00000112851.14	ERBIN	284	611	464	56	155	144	6997	6393	7074	9491	8948	9019	0	0.0458079	0.0171873	-1.41425
ENSG00000153922.10	CHD1	127	289	247	21	54	90	2810	2587	2667	3934	3363	3576	0	0.0561361	0.0188545	-1.57402
ENSG00000145730.20	PAM	997	1845	1619	168	614	660	16492	14635	17095	16956	15266	15961	0	0.0645136	0.0366032	-0.817632
ENSG00000112893.9	MAN2A1	453	1007	976	47	204	220	5137	4752	5139	5701	5475	5364	0	0.110569	0.0336152	-1.71777
ENSG00000072364.13	AFF4	585	1077	876	122	428	384	13322	12106	13373	18316	15909	16493	0	0.0457037	0.0232518	-0.974971
ENSG00000113575.10	PPP2CA	481	755	823	70	237	234	4227	3795	4617	5674	5263	5432	0	0.114584	0.0415408	-1.4638
ENSG00000113580.15	NR3C1	455	836	820	140	505	596	11013	9520	11182	17992	16717	17453	0	0.0462746	0.0288246	-0.68292
ENSG00000113712.18	CSNK1A1	940	1412	1525	130	375	400	13450	12175	13923	15728	15707	15932	0	0.0691955	0.024657	-1.48868
ENSG00000113721.14	PDGFRB	710	1204	977	116	311	390	6354	5574	7121	6440	6706	6475	0	0.107277	0.0534247	-1.00576
ENSG00000113328.19	CCNG1	707	1197	1289	133	456	457	6890	6247	7103	7662	7199	7416	0	0.110037	0.0587316	-0.905786
ENSG00000196821.10	ILRUN	129	207	206	9	49	64	3651	3356	4549	4624	4630	4227	0	0.0331109	0.0100532	-1.71966
ENSG00000112769.19	LAMA4	1480	3250	2912	224	668	739	13726	12523	14975	15458	14617	15714	0	0.127172	0.0453897	-1.48634
ENSG00000111817.17	DSE	2170	3781	3226	434	1234	1413	73047	69140	75865	89315	81167	83598	0	0.0295069	0.0155606	-0.923153
ENSG00000152894.14	PTPRK	253	456	474	50	149	180	3029	2726	3118	3627	3177	3166	0	0.0925849	0.0479092	-0.950474
ENSG00000164506.14	STXBP5	137	322	223	18	64	63	5722	5080	5902	7559	6825	6944	0	0.0280389	0.0084583	-1.72899
ENSG00000122591.11	FAM126A	127	199	217	25	46	87	3353	3240	3505	4306	3927	4052	0	0.0377204	0.016951	-1.15398
ENSG00000011426.11	ANLN	690	1320	1211	121	516	565	6853	6167	6988	7905	7846	7872	0	0.111653	0.0601371	-0.892693
ENSG00000106070.19	GRB10	101	155	132	16	43	71	2350	2142	2507	3374	3269	3443	0	0.0394458	0.0158611	-1.31438
ENSG00000075223.14	SEMA3C	291	592	495	43	154	164	3192	2713	3013	3275	2946	2820	0	0.10688	0.0491252	-1.12146
ENSG00000146834.14	MEPCE	66	103	78	8	25	28	951	888	1036	1429	1464	1499	0	0.0612861	0.0174689	-1.81077
ENSG00000105976.15	MET	1293	2617	2441	212	733	816	15851	14562	16971	19342	17853	18238	0	0.092457	0.0391381	-1.24021
ENSG00000128591.15	FLNC	2887	5388	5132	517	1216	1506	26130	22143	26024	37730	41260	42140	0	0.125418	0.0354795	-1.82168
ENSG00000055130.17	CUL1	314	501	459	47	166	241	3206	2916	3372	4067	3687	3868	0	0.0947968	0.0462652	-1.03491
ENSG00000164889.14	SLC4A2	178	317	300	28	79	75	1783	1721	1828	1822	2147	1935	0	0.103825	0.0405994	-1.35462
ENSG00000078674.17	PCM1	560	1229	1042	87	316	307	9849	8928	9031	10241	9239	9456	0	0.0697363	0.0304337	-1.19624
ENSG00000157168.20	NRG1	277	500	458	57	212	229	4409	4160	4674	6314	6131	6892	0	0.0650158	0.0313305	-1.05322
ENSG00000147548.17	NSD3	71	137	107	5	30	36	3234	2951	3411	4177	3863	3799	0	0.0228816	0.00662468	-1.78826
ENSG00000077782.20	FGFR1	320	509	484	64	202	190	5752	5178	6276	7342	7729	7754	0	0.0539001	0.025653	-1.07116
ENSG00000147526.20	TACC1	209	336	323	32	121	130	6163	5450	6541	7561	6949	7131	0	0.0337169	0.0158792	-1.08634
ENSG00000168615.12	ADAM9	2414	4410	4079	356	1525	1546	24062	22063	23719	25473	22220	22999	0	0.10859	0.0578254	-0.909114
ENSG00000158669.11	GPAT4	154	266	213	16	76	57	3786	3441	4140	3840	3575	3470	0	0.0392515	0.0165242	-1.24817
ENSG00000023287.13	RB1CC1	252	436	395	21	93	95	5569	4987	5544	6372	5532	5646	0	0.0471186	0.0141027	-1.74033
ENSG00000175073.8	VCPIP1	150	252	240	25	85	95	2013	1833	2089	3106	2757	2708	0	0.0758783	0.0295755	-1.35928
ENSG00000156103.16	MMP16	68	156	138	6	24	22	1613	1464	1602	1607	1521	1456	0	0.0527982	0.0138762	-1.92787
ENSG00000147649.10	MTDH	424	748	660	64	222	237	9282	8405	9462	9558	8455	9016	0	0.0472306	0.0239564	-0.979313
ENSG00000132561.14	MATN2	871	1535	1499	138	465	487	5819	5236	6222	5910	6167	6457	0	0.157792	0.0733541	-1.10507
ENSG00000155097.12	ATP6V1C1	324	589	611	35	183	178	4371	3819	4597	4597	4195	4249	0	0.0828031	0.0350483	-1.24034
ENSG00000104549.12	SQLE	345	649	566	32	106	118	3822	3509	3796	3525	3181	3304	0	0.0974657	0.0318096	-1.61543
ENSG00000137076.21	TLN1	1686	3143	2902	296	776	883	17039	15040	18140	18370	18179	17685	0	0.107157	0.0471936	-1.18307
ENSG00000135052.16	GOLM1	302	535	579	28	148	183	2670	2470	2788	2785	2435	2466	0	0.123985	0.0524819	-1.24027
ENSG00000165029.16	ABCA1	184	446	326	30	68	68	3281	2877	3421	4164	3770	3473	0	0.0682816	0.0201836	-1.75831
ENSG00000119335.16	SET	206	392	384	25	119	161	5670	5162	5609	6292	5709	5801	0	0.0413113	0.0193844	-1.09164
ENSG00000130635.15	COL5A1	6833	12581	11193	710	1563	1703	41025	34758	45426	49590	45761	41977	0	0.176542	0.0399469	-2.14385
ENSG00000095787.22	WAC	233	397	387	40	143	122	5228	4902	5062	8015	6515	7375	0	0.0467486	0.0176165	-1.408
ENSG00000170759.11	KIF5B	500	1002	911	57	309	269	8558	7626	8292	9499	8550	8885	0	0.0680469	0.0273468	-1.31516
ENSG00000169813.16	HNRNPF	863	1464	1311	155	561	552	4666	4245	4955	4440	4577	4552	0	0.184389	0.115682	-0.67259
ENSG00000107562.16	CXCL12	637	1059	1032	301	1061	1172	5934	5191	6439	6157	5934	6071	0	0.109178	0.171277	0.649649
ENSG00000062650.19	WAPL	211	434	353	34	121	163	3665	3447	3818	5558	5021	4982	0	0.0631037	0.0244146	-1.36998
ENSG00000166024.13	R3HCC1L	57	95	110	9	39	33	667	598	679	1172	1078	1065	0	0.0938751	0.0296689	-1.66179
ENSG00000065613.14	SLK	274	550	544	27	100	126	4635	4319	4473	6041	5434	5852	0	0.0700196	0.0174505	-2.00449
ENSG00000089876.11	DHX32	158	245	233	26	52	56	2195	1933	2352	2891	2577	2488	0	0.0695204	0.0239014	-1.54034
ENSG00000110321.17	EIF4G2	1641	2800	2829	243	956	1030	20959	18160	22571	23946	21176	21696	0	0.082516	0.0401798	-1.0382
ENSG00000198561.13	CTNND1	406	832	665	69	237	280	6534	5791	7172	8388	7599	7733	0	0.0676946	0.0302493	-1.16214
ENSG00000124942.14	AHNAK	4429	9457	8794	632	2283	3014	105027	101860	122459	128794	113918	117277	0	0.0472923	0.0196705	-1.26557
ENSG00000149480.7	MTA2	275	491	498	47	148	126	2753	2675	3233	3217	3174	2970	0	0.1016	0.0446594	-1.18587
ENSG00000186174.12	BCL9L	103	191	143	21	35	52	1591	1327	1822	2263	2225	2097	0	0.0648703	0.0231792	-1.48473
ENSG00000196914.9	ARHGEF12	150	312	270	18	63	67	8154	7584	8168	9376	8227	8255	0	0.0210864	0.00707835	-1.57483
ENSG00000134954.14	ETS1	381	665	658	62	235	177	4490	4160	5022	6842	6268	6272	0	0.0870612	0.0309598	-1.49163
ENSG00000060237.17	WNK1	775	1426	1169	118	359	411	20399	17951	20454	25789	20046	22604	0	0.0400671	0.0164071	-1.2881
ENSG00000182326.15	C1S	2187	4132	3437	369	1116	1203	12190	11681	14157	13868	12873	12683	0	0.178937	0.0869543	-1.04112
ENSG00000123104.12	ITPR2	331	679	572	40	142	126	7659	6828	7122	8895	7735	7503	0	0.0505092	0.0160975	-1.64971
ENSG00000133704.10	IPO8	160	290	251	14	46	42	2022	1715	2164	2172	1894	1810	0	0.0832043	0.0222088	-1.90553
ENSG00000134285.11	FKBP11	350	509	538	128	468	514	1413	1235	1497	1158	1133	1091	0	0.239237	0.400121	0.741993
ENSG00000139233.7	LLPH	232	387	306	136	578	532	23976	21964	27479	24999	24751	23604	0	0.00892345	0.0205017	1.20007
ENSG00000070961.15	ATP2B1	858	1857	1474	85	341	337	14933	13990	15617	16761	16234	16653	0	0.0647504	0.0186126	-1.79861
ENSG00000011465.17	DCN	2293	3939	3531	457	1705	1829	11638	10571	12598	12635	11841	12028	0	0.196952	0.133138	-0.564925
ENSG00000174437.17	ATP2A2	1313	2336	2050	251	829	938	10969	9638	11580	12414	10731	10785	0	0.124033	0.073906	-0.746965
ENSG00000111229.16	ARPC3	2359	3939	3704	738	2995	3212	15066	13510	15777	14510	13943	13843	0	0.158454	0.196517	0.310588
ENSG00000186298.11	PPP1CC	2349	4174	4547	290	1107	1317	22313	20710	23557	22466	20920	20631	0	0.115371	0.0507319	-1.18531
ENSG00000123066.8	MED13L	86	166	181	18	36	25	7084	6428	7234	9280	7956	8596	0	0.014371	0.00462297	-1.63626
ENSG00000130779.20	CLIP1	294	558	481	40	178	195	5774	5346	5766	6962	6022	6585	0	0.054848	0.0247634	-1.14723
ENSG00000100888.13	CHD8	186	339	303	36	112	137	3551	3099	3672	4494	3896	4176	0	0.056009	0.0282509	-0.987364
ENSG00000100852.13	ARHGAP5	48	121	80	3	21	17	2831	2527	2728	3399	3038	3089	0	0.0210078	0.00481984	-2.12387
ENSG00000100934.15	SEC23A	974	1571	1536	190	652	775	9649	8732	9829	9665	9060	9051	0	0.101766	0.0712202	-0.5149
ENSG00000012983.11	MAP4K5	115	176	177	15	66	31	2603	2368	2519	3142	2816	2902	0	0.0440882	0.0162106	-1.44345
ENSG00000072415.8	MPP5	104	165	146	18	32	55	1247	1089	1238	1793	1559	1526	0	0.0821832	0.0291448	-1.49561
ENSG00000100568.11	VTI1B	55	97	92	41	139	148	1868	1678	1930	1773	1656	1549	0	0.0311191	0.0820213	1.3982
ENSG00000103994.17	ZNF106	260	503	420	32	132	157	5850	5115	5758	6080	5224	5308	0	0.0491736	0.0227889	-1.10956
ENSG00000166963.13	MAP1A	713	1356	1188	147	445	473	9435	8393	10297	11085	9602	9863	0	0.0806278	0.0445562	-0.855653
ENSG00000166147.13	FBN1	7295	14955	14430	1019	2875	3365	79845	72317	83736	84872	77710	80277	0	0.107005	0.0383033	-1.48214
ENSG00000157483.8	MYO1E	353	638	649	49	144	210	4977	4670	5285	6359	5924	6269	0	0.076276	0.0267091	-1.5139
ENSG00000166825.14	ANPEP	2040	3351	3047	377	1146	1293	12848	10912	13242	12835	12272	12475	0	0.160886	0.0948126	-0.762889
ENSG00000169180.11	XPO6	206	341	343	24	101	95	5772	5248	6272	6266	6129	6216	0	0.0361138	0.0142586	-1.34071
ENSG00000174938.14	SEZ6L2	113	242	224	14	39	52	463	367	440	446	487	432	0	0.313412	0.096919	-1.69321
ENSG00000125107.18	CNOT1	340	662	537	24	67	96	8724	7683	8955	11356	9962	10518	0	0.0422233	0.00732866	-2.52642
ENSG00000007168.13	PAFAH1B1	343	535	523	30	145	137	6977	6043	7409	8489	8219	7958	0	0.0485038	0.0148489	-1.70774
ENSG00000174282.12	ZBTB4	141	215	181	18	81	65	3126	2868	3447	4213	3863	3871	0	0.0405393	0.016635	-1.2851
ENSG00000160551.11	TAOK1	164	259	224	13	63	56	7626	6771	7271	9852	8941	9131	0	0.0211369	0.00558491	-1.92016
ENSG00000167258.14	CDK12	237	404	366	54	143	186	4474	4125	4404	5953	5361	5631	0	0.0542739	0.0289574	-0.906328
ENSG00000108797.12	CNTNAP1	109	222	194	8	13	18	442	418	505	614	622	663	0	0.265893	0.0295803	-3.16814
ENSG00000108424.10	KPNB1	1518	2761	2647	220	665	771	11411	10312	12104	13781	11357	11786	0	0.142562	0.0566866	-1.33051
ENSG00000082641.16	NFE2L1	732	1203	1061	105	375	391	11031	10718	12200	11537	11149	10806	0	0.062201	0.0320767	-0.95541
ENSG00000108510.10	MED13	145	265	238	8	77	79	6815	6065	6764	9933	8708	9465	0	0.0229915	0.00614664	-1.90323
ENSG00000170921.15	TANC2	126	266	235	10	46	58	4075	3539	4340	5558	4653	4829	0	0.036156	0.00870263	-2.05471
ENSG00000108946.14	PRKAR1A	1339	2351	2142	205	851	817	11581	10532	11782	12748	11196	11257	0	0.120325	0.0642766	-0.904565
ENSG00000185624.15	P4HB	14077	24635	22758	5911	20103	23394	50412	44813	51338	50187	47566	47510	0	0.293424	0.418035	0.510636
ENSG00000154864.12	PIEZO2	76	132	163	3	4	11	2951	2662	3151	3303	2919	3040	0	0.0293189	0.00259225	-3.49955
ENSG00000141380.14	AC091021.1	413	732	666	243	714	809	5329	5055	5624	5966	5485	5600	0	0.0790144	0.132065	0.741064
ENSG00000081923.14	ATP8B1	149	272	243	23	71	119	3642	3265	3783	4781	4434	4683	0	0.0433366	0.0182779	-1.24549
ENSG00000171451.14	DSEL	311	572	543	39	115	121	7228	6589	7762	7747	7797	8027	0	0.0459807	0.0150037	-1.61571
ENSG00000064666.15	CNN2	1288	2235	2175	651	2054	2343	10383	8927	10532	10145	10272	10163	0	0.133536	0.206711	0.630391
ENSG00000160007.18	ARHGAP35	167	325	343	8	54	49	5669	4832	6047	7010	5650	5786	0	0.0348461	0.00671469	-2.37561
ENSG00000088325.16	TPX2	259	474	401	27	144	197	3306	3012	3503	4126	3719	4006	0	0.0806966	0.0344448	-1.22822
ENSG00000078747.15	ITCH	360	611	483	78	255	253	6325	5700	6432	8143	7410	7801	0	0.0555845	0.0317736	-0.806853
ENSG00000126001.16	CEP250	144	267	225	24	74	88	2298	2278	2359	2985	2941	2760	0	0.0638335	0.0268143	-1.25131
ENSG00000196396.10	PTPN1	283	443	463	30	157	201	3340	3022	3625	3830	3543	3637	0	0.0838817	0.039488	-1.08694
ENSG00000180530.11	NRIP1	77	176	137	19	45	48	2150	1994	2244	4162	3828	3698	0	0.041856	0.0130068	-1.68617
ENSG00000198743.7	SLC5A3	111	217	167	25	27	43	1889	1732	2001	1881	1932	1896	0	0.0613221	0.0263737	-1.2173
ENSG00000099991.18	CABIN1	284	430	419	38	160	163	4838	4375	5016	4924	5130	5021	0	0.056407	0.028604	-0.979656
ENSG00000128245.15	YWHAH	469	758	761	79	282	251	3353	3119	3429	3882	3511	3692	0	0.140975	0.069472	-1.02093
ENSG00000100393.13	EP300	166	352	335	13	52	52	4306	3658	4498	6658	5814	6431	0	0.0470574	0.00749506	-2.65041
ENSG00000102054.17	RBBP7	502	859	740	91	297	281	3263	2854	3277	3393	3221	3098	0	0.157258	0.0877944	-0.840938
ENSG00000130741.11	EIF2S3	1025	1859	1685	194	765	794	12509	11349	13355	12721	11897	11887	0	0.0856926	0.0580493	-0.561893
ENSG00000183337.16	BCOR	150	274	251	52	143	152	2400	2091	2552	7420	6714	8321	0	0.0668829	0.0201859	-1.72829
ENSG00000124486.13	USP9X	1029	1995	1728	97	349	379	18307	16054	18566	19464	18339	18111	0	0.0623516	0.0180795	-1.78607
ENSG00000086758.16	HUWE1	1117	2176	1800	156	514	484	25293	21327	27161	30127	25342	26175	0	0.0480947	0.0180017	-1.41775
ENSG00000102359.7	SRPX2	284	470	367	47	142	127	2693	2471	2777	2874	2639	2812	0	0.0998933	0.049627	-1.00926
ENSG00000125675.18	GRIA3	269	478	519	27	119	152	1178	1065	1211	1307	1100	1134	0	0.254406	0.0972132	-1.38791
ENSG00000116688.16	MFN2	213	380	309	28	129	130	3266	2932	3539	3549	3678	3468	6.49696e-15	0.0650529	0.0315457	-1.04417
ENSG00000163946.13	TASOR	68	135	106	12	23	31	1419	1255	1380	1670	1491	1542	6.49696e-15	0.0529308	0.01942	-1.44656
ENSG00000084093.17	REST	223	450	365	66	205	277	3078	2883	3270	5222	5009	5209	6.49696e-15	0.0779011	0.0435789	-0.838014
ENSG00000010818.10	HIVEP2	95	185	169	24	62	88	4142	3742	4325	7372	6159	6853	6.49696e-15	0.0254767	0.0108612	-1.23
ENSG00000148248.14	SURF4	1287	1883	1882	199	775	861	7858	7034	8667	7997	7834	7803	6.49696e-15	0.152521	0.0932782	-0.709392
ENSG00000129083.12	COPB1	682	1442	1350	137	465	439	6094	5580	6343	7036	6423	6482	6.49696e-15	0.132399	0.0659678	-1.00505
ENSG00000089154.11	GCN1	534	928	825	202	742	940	6776	5928	7104	6335	6135	6186	6.49696e-15	0.0810298	0.120757	0.575582
ENSG00000100644.17	HIF1A	2891	5225	4399	527	1988	2006	36394	33003	34569	42063	35639	39976	6.49696e-15	0.0840742	0.0470541	-0.837345
ENSG00000101596.15	SMCHD1	316	645	530	51	183	250	5366	5237	5583	6645	6091	6040	6.49696e-15	0.0636227	0.0306846	-1.05203
ENSG00000196235.14	SUPT5H	351	549	478	70	182	220	3047	2865	3072	3242	3121	3151	6.49696e-15	0.108612	0.0645136	-0.75151
ENSG00000100207.18	TCF20	71	127	118	2	35	25	1998	1904	2030	2439	2057	2169	6.49696e-15	0.0371102	0.00948832	-1.96759
ENSG00000126012.11	KDM5C	279	551	404	45	140	103	5317	5036	5889	6308	6594	6243	6.49696e-15	0.0529481	0.0199921	-1.40515
ENSG00000168036.18	CTNNB1	959	1810	1592	218	569	625	6342	5564	7028	7332	7386	7112	1.27464e-14	0.160566	0.0852001	-0.914242
ENSG00000118007.13	STAG1	317	598	554	76	237	282	5029	4404	5224	5718	5349	5391	1.27464e-14	0.0696561	0.0451599	-0.625206
ENSG00000099250.18	NRP1	2004	3977	3501	329	1235	1466	19196	17368	20860	20726	18161	18006	1.27464e-14	0.114419	0.0640016	-0.838144
ENSG00000172716.16	SLFN11	250	462	461	64	177	215	3165	2798	3494	3940	3784	3771	1.27464e-14	0.0862239	0.05079	-0.763542
ENSG00000185728.17	YTHDF3	428	736	586	86	286	272	6211	5225	6169	7988	6959	7329	1.88503e-14	0.0701173	0.0366787	-0.934826
ENSG00000166224.16	SGPL1	126	209	233	20	62	66	1821	1600	2048	2080	1892	1940	1.88503e-14	0.0726716	0.0317979	-1.19246
ENSG00000103888.17	CEMIP	678	1129	1050	114	371	415	5846	5139	6253	6520	5424	5384	1.88503e-14	0.116649	0.0648804	-0.846319
ENSG00000134375.11	TIMM17A	213	368	371	50	107	103	1252	1077	1360	1243	1275	1214	3.06966e-14	0.180556	0.098576	-0.873137
ENSG00000130340.15	SNX9	224	349	332	40	172	146	2742	2472	2819	3677	3369	3767	3.06966e-14	0.0796442	0.0402299	-0.985299
ENSG00000011275.18	RNF216	197	321	289	31	143	105	3347	2923	3450	3832	3542	3709	3.06966e-14	0.0586038	0.0306267	-0.936206
ENSG00000136021.18	SCYL2	154	316	270	27	115	101	3248	2740	3072	3820	3499	3643	3.06966e-14	0.0564233	0.026895	-1.06895
ENSG00000140262.17	TCF12	138	197	199	36	62	59	2236	1963	2266	2601	2344	2422	3.06966e-14	0.0588025	0.0321705	-0.870141
ENSG00000102401.20	ARMCX3	316	526	469	48	248	243	2445	2375	2744	3174	3055	3025	3.66678e-14	0.121988	0.0672886	-0.858309
ENSG00000146648.18	EGFR	366	685	568	84	227	321	6391	5724	6756	8071	7331	7769	4.23919e-14	0.059892	0.0343406	-0.802451
ENSG00000061987.16	MON2	308	576	554	58	143	227	4364	3941	4493	5129	4497	4463	4.23919e-14	0.0779727	0.0384066	-1.02161
ENSG00000069275.13	NUCKS1	859	1472	1405	128	553	678	13713	12922	14105	13911	12733	12748	4.80134e-14	0.0641243	0.0401644	-0.674953
ENSG00000034677.13	RNF19A	150	300	269	50	209	238	3058	2784	3104	6553	6065	6495	4.80134e-14	0.0555306	0.0307199	-0.854108
ENSG00000114030.13	KPNA1	364	670	619	57	300	330	3295	3029	3675	4268	3875	4117	5.94833e-14	0.115198	0.063762	-0.853341
ENSG00000177119.16	ANO6	406	711	599	44	266	250	7222	6432	7245	7327	6672	6629	5.94833e-14	0.0576175	0.0306851	-0.908967
ENSG00000104341.16	LAPTM4B	874	1521	1645	128	508	561	5569	4816	6448	5576	5535	5452	7.63108e-14	0.167537	0.0865497	-0.95288
ENSG00000170242.17	USP47	193	426	403	39	154	158	3030	2696	2979	3529	3270	3324	7.63108e-14	0.08025	0.0419618	-0.935424
ENSG00000104093.13	DMXL2	117	214	228	28	63	69	2840	2518	2711	3116	2930	2926	7.63108e-14	0.0479439	0.0244295	-0.972721
ENSG00000131459.13	GFPT2	662	1319	1134	103	485	412	5001	4456	5344	5571	5414	5485	8.1822e-14	0.145904	0.0724339	-1.01029
ENSG00000116183.11	PAPPA2	83	246	141	8	19	12	3879	3779	4085	4603	4041	3584	9.27012e-14	0.0269942	0.00464733	-2.53818
ENSG00000101191.16	DIDO1	309	547	495	59	197	206	4015	3791	4051	4134	3864	3915	9.27012e-14	0.0795436	0.0485367	-0.712669
ENSG00000196455.8	PIK3R4	101	208	147	10	64	53	1172	1025	1306	1519	1413	1431	1.15377e-13	0.0906508	0.0329793	-1.45876
ENSG00000123384.13	LRP1	4142	7956	7470	524	1082	1374	21663	17330	24523	25375	22258	21798	1.2011e-13	0.214508	0.0588161	-1.86675
ENSG00000092148.13	HECTD1	241	477	467	40	96	173	5386	4892	5567	5676	5276	5386	1.2011e-13	0.0515871	0.0235614	-1.13058
ENSG00000164023.14	SGMS2	119	208	161	27	54	56	2425	2158	2524	2622	2522	2461	1.25295e-13	0.0483767	0.0256949	-0.912828
ENSG00000133030.21	MPRIP	95	150	154	14	30	46	6891	6255	7197	6794	6318	6293	1.30435e-13	0.0138054	0.00609821	-1.17877
ENSG00000166783.22	MARF1	57	105	94	4	12	14	1314	1087	1351	1315	1091	1039	1.35532e-13	0.0476474	0.0110199	-2.11228
ENSG00000113658.18	SMAD5	200	331	341	26	113	130	4313	4042	4384	4304	4447	4337	1.39997e-13	0.0478814	0.0240572	-0.992995
ENSG00000165240.20	ATP7A	121	300	251	16	63	81	1498	1272	1444	1507	1488	1425	1.39997e-13	0.108401	0.0426177	-1.34686
ENSG00000134871.18	COL4A2	191	343	283	28	117	101	1225	1155	1292	1364	1490	1341	1.50567e-13	0.155772	0.0714919	-1.12359
ENSG00000172534.14	HCFC1	200	385	352	34	93	111	2420	1874	2491	2228	2303	2299	1.77709e-13	0.0961206	0.0448154	-1.10085
ENSG00000019995.6	ZRANB1	78	145	144	15	58	57	2473	2288	2582	3702	3308	3472	2.04627e-13	0.0346497	0.0151563	-1.19293
ENSG00000116473.14	RAP1A	159	236	268	18	61	70	1293	1048	1287	1587	1255	1219	2.20308e-13	0.129131	0.0452987	-1.51129
ENSG00000136111.13	TBC1D4	101	143	147	22	20	39	1729	1662	1872	1717	1644	1607	2.30376e-13	0.0528383	0.0261577	-1.01435
ENSG00000169905.12	TOR1AIP2	401	678	568	64	250	318	7434	6719	8075	8385	7792	7815	2.73138e-13	0.052255	0.0311145	-0.747985
ENSG00000153147.6	SMARCA5	2055	4303	3637	389	1477	1589	22273	19716	21953	24747	21705	22795	3.0467e-13	0.107768	0.0605441	-0.831866
ENSG00000151414.15	NEK7	287	569	524	49	224	270	5893	5276	5920	6513	6129	6109	3.18403e-13	0.0558026	0.0334267	-0.73933
ENSG00000113312.11	TTC1	219	423	375	43	144	133	1518	1392	1571	1764	1489	1621	3.18403e-13	0.157423	0.083485	-0.915054
ENSG00000113719.16	ERGIC1	879	1413	1381	365	1161	1267	13172	11901	13785	12804	12914	12736	3.225e-13	0.0665562	0.0913332	0.456566
ENSG00000213064.10	SFT2D2	160	270	259	21	79	80	3410	3054	3759	3215	3222	3057	3.29282e-13	0.0473206	0.0232043	-1.02807
ENSG00000135870.11	RC3H1	77	145	121	18	38	34	3600	3209	3633	4245	3835	3922	3.29282e-13	0.0228939	0.0107749	-1.08729
ENSG00000104517.13	UBR5	390	772	782	91	292	404	9633	8925	10147	13575	12500	12869	3.29282e-13	0.0466514	0.024569	-0.925079
ENSG00000141503.17	MINK1	150	253	229	19	68	85	2389	2178	2571	2280	2320	2287	3.33271e-13	0.0622489	0.030064	-1.05001
ENSG00000070214.16	SLC44A1	153	225	234	16	67	81	2482	2133	2535	2392	2201	2269	3.37228e-13	0.0607126	0.0280294	-1.11506
ENSG00000198677.11	TTC37	296	612	507	44	186	238	4645	4278	4800	4685	4434	4593	3.41154e-13	0.0712118	0.039673	-0.843958
ENSG00000145147.20	SLIT2	90	146	154	12	41	39	1107	1043	1143	1234	1108	1103	3.55506e-13	0.0829423	0.0336712	-1.30059
ENSG00000174306.21	ZHX3	91	173	178	13	52	39	3522	3063	3843	3637	3345	3412	3.80161e-13	0.0293591	0.0125203	-1.22954
ENSG00000100722.20	ZC3H14	226	402	366	39	155	163	2736	2526	2780	3348	2877	3183	4.15e-13	0.0862906	0.0457414	-0.915705
ENSG00000133104.14	SPART	539	952	893	111	436	489	3799	3600	3857	4540	4169	4477	4.289e-13	0.147697	0.0941443	-0.649696
ENSG00000112531.17	QKI	336	649	630	68	258	265	7511	6751	7427	8761	7697	7832	4.37545e-13	0.0514633	0.029702	-0.792985
ENSG00000197965.12	MPZL1	278	411	383	36	147	117	5356	4881	5578	5571	4952	4804	4.61508e-13	0.0482225	0.0242373	-0.992479
ENSG00000116489.13	CAPZA1	710	1235	1168	272	1081	1303	6919	5977	7194	7052	6492	6661	4.69963e-13	0.108501	0.155785	0.521846
ENSG00000106609.16	TMEM248	208	321	317	31	86	134	5054	4333	5175	4705	4724	4747	4.78354e-13	0.0410983	0.0218238	-0.913177
ENSG00000119318.13	RAD23B	657	988	1011	145	460	456	5357	4842	5335	5727	5391	5559	6.48909e-13	0.120862	0.0811139	-0.575336
ENSG00000115677.17	HDLBP	3495	6184	5213	753	2615	2754	51791	47388	54422	53977	49746	50512	6.81813e-13	0.0679758	0.0492075	-0.466145
ENSG00000135837.16	CEP350	119	267	235	23	97	85	5604	5125	5335	7566	6666	7198	7.1447e-13	0.0264102	0.0116351	-1.18262
ENSG00000163359.15	COL6A3	3869	7458	7058	806	2568	3227	28660	27420	32571	31791	31356	31976	7.97009e-13	0.143657	0.0855781	-0.747319
ENSG00000143479.17	DYRK3	153	299	273	39	148	161	2491	2176	2674	3907	3552	3797	8.10985e-13	0.0684931	0.0374529	-0.87088
ENSG00000136156.15	ITM2B	2807	5190	5081	475	1860	2077	9288	7984	8853	9393	7956	8564	8.10985e-13	0.347455	0.20441	-0.76536
ENSG00000147684.9	NDUFB9	539	948	858	226	922	935	1541	1453	1732	1603	1610	1491	8.62508e-13	0.347392	0.532881	0.617247
ENSG00000084733.11	RAB10	420	577	567	56	216	231	5334	4868	5301	5450	4905	5302	8.69202e-13	0.0720995	0.0388709	-0.8913
ENSG00000136052.9	SLC41A2	128	209	195	14	80	48	1996	1849	1940	2489	2155	2505	8.80768e-13	0.0646317	0.0236212	-1.45216
ENSG00000169032.9	MAP2K1	186	257	254	22	89	98	1263	1226	1400	1393	1397	1324	8.82444e-13	0.128049	0.0606334	-1.07851
ENSG00000164134.13	NAA15	1330	2823	2531	249	975	1133	17399	15555	17640	20362	18228	18934	9.183e-13	0.0908204	0.0489329	-0.892212
ENSG00000037637.11	FBXO42	89	164	139	12	54	62	1464	1231	1731	2218	2287	2200	9.34428e-13	0.0621185	0.0222076	-1.48397
ENSG00000113361.13	CDH6	140	304	227	17	80	55	2080	1860	2038	2152	1894	1972	9.50439e-13	0.0773926	0.0308222	-1.32822
ENSG00000149923.14	PPP4C	298	432	470	38	143	110	933	875	1002	904	1053	971	1.02915e-12	0.30237	0.125484	-1.26881
ENSG00000133422.13	MORC2	85	176	128	13	33	32	1858	1671	1936	2157	1783	1787	1.08322e-12	0.0493953	0.0184248	-1.42273
ENSG00000177409.12	SAMD9L	67	135	80	5	17	28	974	901	922	1069	1028	1019	1.21845e-12	0.0704025	0.0188169	-1.9036
ENSG00000198431.16	TXNRD1	1826	3372	3043	375	1466	1579	18123	17144	19992	19307	19402	18396	1.39573e-12	0.103875	0.072166	-0.525454
ENSG00000135862.6	LAMC1	3045	6245	5936	601	1922	1994	33670	30689	34990	36724	31605	33003	1.87182e-12	0.105481	0.0564344	-0.902339
ENSG00000118058.21	KMT2A	101	180	175	61	261	283	3784	3371	3846	5132	4483	4719	2.14994e-12	0.0288893	0.0499597	0.790231
ENSG00000124151.19	NCOA3	148	310	235	18	107	130	4110	3613	4249	5408	4805	5002	2.27949e-12	0.0400904	0.0185188	-1.11426
ENSG00000117114.19	ADGRL2	159	243	211	16	59	91	4376	3857	4536	4402	3951	3953	2.50709e-12	0.0341582	0.0157218	-1.11946
ENSG00000166888.12	STAT6	147	274	238	25	102	97	2976	2957	3312	3668	3865	3835	2.95381e-12	0.0496157	0.0238739	-1.05536
ENSG00000198752.11	CDC42BPB	212	349	336	50	113	127	3064	2698	3130	3068	2805	2959	2.9856e-12	0.0709156	0.044752	-0.66415
ENSG00000173517.10	PEAK1	164	339	267	25	79	92	5209	4419	5249	5989	4809	5031	3.10577e-12	0.0358634	0.0154873	-1.21143
ENSG00000108021.20	TASOR2	218	462	375	51	89	123	6297	5503	6260	6440	5708	5935	3.16005e-12	0.0403016	0.0205655	-0.970612
ENSG00000130723.20	PRRC2B	196	364	266	40	102	121	3279	2854	3586	3776	3656	3562	3.2371e-12	0.0597186	0.0313479	-0.92981
ENSG00000016864.18	GLT8D1	226	447	382	43	145	121	1540	1366	1594	1503	1346	1419	3.29055e-12	0.162594	0.0930339	-0.805449
ENSG00000105926.15	MPP6	115	190	196	9	56	57	2556	2248	2679	2452	2184	2312	3.5782e-12	0.0469453	0.0196047	-1.25978
ENSG00000070061.15	ELP1	108	200	158	10	54	66	1230	1131	1267	1327	1245	1244	3.72636e-12	0.0898039	0.0381702	-1.23433
ENSG00000051382.8	PIK3CB	80	123	113	8	16	19	1704	1401	1850	1715	1396	1328	4.24808e-12	0.045368	0.0135476	-1.74363
ENSG00000204178.11	MACO1	334	618	568	48	195	256	2851	2489	2934	2861	2503	2683	4.2655e-12	0.127937	0.0724328	-0.820717
ENSG00000170340.11	B3GNT2	54	75	92	3	19	17	636	605	648	723	660	643	4.34178e-12	0.0826295	0.0216989	-1.92903
ENSG00000167548.15	KMT2D	112	166	172	19	30	21	3294	2699	3873	3698	3103	3033	4.44015e-12	0.0324627	0.0115463	-1.49135
ENSG00000204262.14	COL5A2	2686	5608	4960	538	1503	1822	24278	23355	26988	26425	26203	25159	4.49119e-12	0.122335	0.0634402	-0.947364
ENSG00000177311.11	ZBTB38	517	1021	869	98	477	543	13642	12440	13586	18952	17298	18064	4.49119e-12	0.0420314	0.0236517	-0.829524
ENSG00000083857.14	FAT1	455	977	919	80	310	389	10373	9661	10497	12323	11035	11418	4.51198e-12	0.0527397	0.0265514	-0.990101
ENSG00000071282.12	LMCD1	129	159	144	74	305	269	1947	1592	2028	2221	1932	1932	4.57724e-12	0.0565458	0.130109	1.20223
ENSG00000187555.15	USP7	356	643	591	49	145	242	4503	3961	4713	5247	4269	4618	4.94442e-12	0.0842418	0.0371784	-1.18007
ENSG00000120742.11	SERP1	884	1416	1384	305	1063	1124	8733	7539	8905	7689	7431	7232	5.46392e-12	0.103136	0.137997	0.420094
ENSG00000076513.16	ANKRD13A	380	579	598	67	281	319	7378	6768	7634	8727	7914	8352	5.46392e-12	0.0504638	0.0315277	-0.678628
ENSG00000073008.15	PVR	685	1153	1123	190	573	631	7949	7572	8787	10482	9740	9423	5.72331e-12	0.0853628	0.0598389	-0.512523
ENSG00000180357.9	ZNF609	37	55	52	4	13	8	1285	1164	1398	1981	1605	1755	5.77475e-12	0.026626	0.0062911	-2.08145
ENSG00000163681.15	SLMAP	59	96	78	10	20	16	1877	1723	1817	2098	1888	2012	6.10578e-12	0.0304076	0.0113687	-1.41937
ENSG00000145740.19	SLC30A5	101	196	199	13	49	62	1773	1591	1979	1743	1740	1686	7.0014e-12	0.0641878	0.0285388	-1.16937
ENSG00000149136.9	SSRP1	609	1066	965	118	439	416	4906	4549	5120	5543	4762	4858	7.16551e-12	0.126737	0.0794571	-0.673592
ENSG00000168172.9	HOOK3	407	826	802	80	289	344	7025	6166	6991	8040	6997	7183	7.49749e-12	0.0694236	0.0388495	-0.837529
ENSG00000143924.19	EML4	142	277	221	32	92	82	2927	2555	2899	3429	3052	3411	7.79711e-12	0.0531295	0.0275766	-0.94607
ENSG00000198218.11	QRICH1	195	299	284	39	113	111	2169	2069	2243	2570	2264	2485	9.12332e-12	0.084892	0.0468891	-0.856375
ENSG00000055917.15	PUM2	249	404	407	46	162	170	2878	2732	3248	4333	3510	3485	9.44583e-12	0.0840975	0.0413164	-1.02535
ENSG00000168542.14	COL3A1	40084	75488	68932	8884	30909	34612	382636	366671	425753	398774	407378	381938	9.514e-12	0.109094	0.0769457	-0.503655
ENSG00000138413.13	IDH1	262	440	374	41	120	178	2043	1916	2191	1970	1927	1890	9.84174e-12	0.123254	0.0719028	-0.777515
ENSG00000113282.13	CLINT1	797	1497	1377	152	550	666	8505	7588	8378	9246	7920	8402	1.0605e-11	0.104168	0.0646134	-0.689014
ENSG00000198604.11	BAZ1A	114	207	148	13	35	71	1565	1481	1733	1861	1655	1744	1.10966e-11	0.0690347	0.0269868	-1.35507
ENSG00000131023.13	LATS1	192	308	300	38	149	118	3128	2812	3187	3941	3469	3743	1.15556e-11	0.0617143	0.0341685	-0.852936
ENSG00000116871.15	MAP7D1	310	442	419	59	189	205	2629	2270	2430	3080	3272	3324	1.16792e-11	0.113918	0.058789	-0.954376
ENSG00000198918.8	RPL39	198	396	281	117	380	397	7099	6311	7641	7050	7204	6961	1.23516e-11	0.0289928	0.0530434	0.871481
ENSG00000177565.16	TBL1XR1	392	691	569	76	271	304	10777	9923	10822	11712	10962	10868	1.25598e-11	0.03675	0.02373	-0.631036
ENSG00000123094.15	RASSF8	54	120	86	10	39	41	2569	2182	2597	3710	3576	3604	1.29293e-11	0.0244215	0.00999428	-1.28898
ENSG00000075151.20	EIF4G3	239	456	408	54	149	167	4578	4205	4613	5391	4509	4869	1.39823e-11	0.0571268	0.0324987	-0.813787
ENSG00000125730.16	C3	701	1120	1011	306	1016	1171	3614	3094	3506	3680	3154	3183	1.61724e-11	0.195955	0.308165	0.653184
ENSG00000105220.17	GPI	3197	5169	4835	1394	4407	5231	16341	14199	18552	15096	15817	15234	1.66181e-11	0.190069	0.297547	0.646589
ENSG00000186432.9	KPNA4	436	845	761	98	387	438	8577	7452	8471	10804	9533	10086	2.04504e-11	0.0577887	0.0362905	-0.671197
ENSG00000164187.7	LMBRD2	79	152	141	13	37	44	1565	1370	1527	1584	1567	1482	2.17342e-11	0.0577597	0.0258785	-1.15831
ENSG00000164961.16	WASHC5	215	469	439	35	133	152	3036	2812	3060	3106	2732	2794	2.20934e-11	0.0862412	0.0446439	-0.949914
ENSG00000183431.12	SF3A3	249	446	383	36	172	226	2724	2450	2969	3328	3041	3185	2.67309e-11	0.092752	0.0515244	-0.848124
ENSG00000105429.13	MEGF8	91	132	137	14	28	22	952	813	961	890	929	756	2.67309e-11	0.0938074	0.0369253	-1.34509
ENSG00000123349.14	PFDN5	864	1418	1436	333	1384	1507	3451	3182	3927	3598	3550	3477	2.70635e-11	0.24733	0.360719	0.544436
ENSG00000111266.8	DUSP16	49	69	40	11	36	54	864	804	884	2532	2495	2464	2.76221e-11	0.0450611	0.016135	-1.48169
ENSG00000160194.18	NDUFV3	236	385	370	96	358	387	1465	1354	1600	1456	1328	1418	2.76221e-11	0.15782	0.243523	0.625782
ENSG00000144136.11	SLC20A1	236	401	423	52	180	144	3588	3559	4123	4546	4379	4503	2.81179e-11	0.065625	0.0359226	-0.869355
ENSG00000140575.13	IQGAP1	610	1277	1098	437	1411	2076	25009	22430	25111	27827	23791	25663	3.07065e-11	0.0283515	0.0611564	1.10908
ENSG00000118596.12	SLC16A7	195	326	316	23	123	123	3188	2840	3287	3056	2922	3105	3.10702e-11	0.0630452	0.0339287	-0.89388
ENSG00000105974.12	CAV1	2611	4292	4023	918	3351	3541	27468	24435	30198	25852	25276	26203	3.13522e-11	0.0937805	0.123728	0.399807
ENSG00000234127.9	TRIM26	329	601	579	61	270	264	4357	4439	4695	5480	5060	5277	3.64101e-11	0.0776097	0.0447433	-0.794567
ENSG00000065518.8	NDUFB4	463	855	769	205	690	784	1489	1412	1577	1313	1377	1422	3.94345e-11	0.324365	0.504016	0.635852
ENSG00000165156.15	ZHX1	31	73	50	4	15	2	1879	1728	1953	1944	1802	1868	3.94524e-11	0.0190092	0.00537887	-1.82132
ENSG00000134852.15	CLOCK	81	184	124	18	29	32	4034	3537	3768	4158	3669	3857	4.01512e-11	0.0236145	0.0101661	-1.21591
ENSG00000110066.15	KMT5B	176	269	236	27	118	159	1946	1693	2017	2818	2553	2538	4.11481e-11	0.0856627	0.0441614	-0.955883
ENSG00000137845.15	ADAM10	1328	2491	2300	229	859	1017	10936	9614	11316	11182	9731	9424	4.74066e-11	0.13352	0.083439	-0.678261
ENSG00000070882.13	OSBPL3	142	303	264	30	97	128	3789	3430	3963	4688	4241	4781	5.02885e-11	0.0436209	0.0227191	-0.941113
ENSG00000015479.18	MATR3	6	12	3	16	28	20	370	330	357	356	302	331	5.40393e-11	0.0141828	0.101397	2.8378
ENSG00000124155.18	PIGT	545	931	891	263	804	926	3632	3321	3633	3557	3296	3665	5.40393e-11	0.156422	0.238752	0.610065
ENSG00000115183.15	TANC1	41	92	74	4	13	18	742	727	777	1057	797	853	5.61111e-11	0.0631413	0.0157033	-2.00752
ENSG00000008294.21	SPAG9	537	911	875	182	558	647	8396	7815	8747	12303	11941	12546	5.76851e-11	0.0651717	0.0474186	-0.458793
ENSG00000164190.19	NIPBL	154	383	333	34	95	99	4057	3352	3928	5491	4382	4549	5.89308e-11	0.052136	0.0206698	-1.33475
ENSG00000113739.10	STC2	1448	2279	2185	347	1195	1121	7172	7273	7977	11086	10008	9523	5.92758e-11	0.185859	0.109676	-0.760961
ENSG00000064419.13	TNPO3	172	321	269	47	104	119	2182	2049	2380	2571	2419	2339	6.15117e-11	0.0804083	0.0503578	-0.675129
ENSG00000153207.15	AHCTF1	117	216	164	23	68	65	4450	3981	4343	4935	4549	4784	6.18321e-11	0.0272384	0.0142456	-0.935124
ENSG00000164543.7	STK17A	218	427	374	36	213	239	1722	1574	1828	2373	2250	2213	6.59377e-11	0.137895	0.0795388	-0.793836
ENSG00000197479.6	PCDHB11	115	278	198	11	68	67	530	485	574	579	552	567	6.89547e-11	0.25462	0.0963491	-1.402
ENSG00000198408.14	OGA	288	631	524	57	200	259	4035	3510	4005	5429	4560	4651	7.8189e-11	0.0858743	0.0424761	-1.01557
ENSG00000084636.18	COL16A1	91	154	116	10	40	47	1042	970	999	1257	1355	1155	8.16446e-11	0.0845971	0.0305513	-1.46937
ENSG00000213190.3	MLLT11	547	758	767	101	334	295	2537	2233	2566	2956	2649	2723	8.78063e-11	0.201671	0.11238	-0.843621
ENSG00000063978.16	RNF4	164	280	234	34	106	97	2469	2313	2676	2761	2709	2635	8.82165e-11	0.0639909	0.037821	-0.75868
ENSG00000186834.3	HEXIM1	121	156	184	10	55	58	502	433	589	784	597	648	9.19814e-11	0.216877	0.0688882	-1.65455
ENSG00000136603.14	SKIL	902	1720	1660	267	1239	1407	13984	11535	13928	33354	27890	29592	1.00717e-10	0.0753079	0.0372022	-1.01741
ENSG00000173692.13	PSMD1	837	1686	1483	191	728	848	5962	5489	6443	7220	6830	6755	1.09025e-10	0.154828	0.101917	-0.603265
ENSG00000166073.10	GPR176	364	576	582	78	254	223	6405	5772	7535	7921	8393	7873	1.11834e-10	0.0545136	0.0295115	-0.885337
ENSG00000138448.12	ITGAV	1265	2581	2088	242	877	1066	15270	13756	14874	16778	16069	15204	1.14583e-10	0.0934872	0.054838	-0.769592
ENSG00000120727.13	PAIP2	278	522	459	35	187	179	1269	1036	1248	1369	1149	1197	1.16818e-10	0.247019	0.124406	-0.989559
ENSG00000108061.11	SHOC2	108	247	210	17	75	72	2240	1929	2351	3160	2492	2581	1.28793e-10	0.0593721	0.0237948	-1.31914
ENSG00000115641.19	FHL2	1142	1973	1742	275	946	1056	5893	5157	6592	6931	6957	6941	1.29628e-10	0.193631	0.134688	-0.52369
ENSG00000115295.20	CLIP4	304	498	453	51	240	296	2900	2523	2946	3532	3338	3426	1.30685e-10	0.105729	0.0652893	-0.695451
ENSG00000178209.15	PLEC	1118	2006	2015	662	2208	2739	13662	11791	12790	13468	15019	14457	1.31069e-10	0.0934051	0.159619	0.773056
ENSG00000185630.18	PBX1	109	149	124	17	39	46	2184	1877	2313	2393	2155	2216	1.32274e-10	0.0432846	0.0203261	-1.09052
ENSG00000275052.5	PPP4R3B	197	358	294	30	144	149	2894	2581	3005	3834	3257	3296	1.40399e-10	0.0701034	0.0362305	-0.952278
ENSG00000185896.11	LAMP1	1495	2646	2414	627	2115	2387	4476	4208	4857	4700	4764	4777	1.46339e-10	0.338387	0.444947	0.39496
ENSG00000179010.14	MRFAP1	701	1252	1078	261	1082	1211	3815	3615	3777	3785	3587	3591	1.4993e-10	0.188898	0.276255	0.548397
ENSG00000171603.17	CLSTN1	1399	2358	2173	266	670	763	6414	5434	7200	6891	6320	6073	1.634e-10	0.219343	0.116581	-0.911855
ENSG00000170471.15	RALGAPB	166	343	323	36	124	93	4690	4181	4888	5846	4862	5232	1.64886e-10	0.0416303	0.0205655	-1.01741
ENSG00000183049.12	CAMK1D	78	138	117	10	32	48	1688	1464	1839	1893	1766	1804	1.6589e-10	0.0468694	0.0198141	-1.24212
ENSG00000095564.14	BTAF1	242	471	401	42	185	243	5875	5468	5952	7109	6599	6828	1.75834e-10	0.0446702	0.0263273	-0.762754
ENSG00000164306.11	PRIMPOL	46	63	68	6	11	17	157	160	208	240	243	214	1.91156e-10	0.240752	0.0666916	-1.85197
ENSG00000139218.18	SCAF11	387	911	861	60	260	310	6461	5751	6080	7649	6838	7153	1.97898e-10	0.0801638	0.0339878	-1.23793
ENSG00000164347.18	GFM2	174	241	234	25	92	87	1498	1389	1535	1630	1439	1534	2.01259e-10	0.104874	0.0549961	-0.931257
ENSG00000213024.11	NUP62	74	77	114	8	18	12	978	888	970	879	996	981	2.1509e-10	0.0674221	0.0195	-1.78975
ENSG00000001629.10	ANKIB1	91	178	177	16	48	45	3304	2852	3218	3450	2907	2984	2.23945e-10	0.0328416	0.015204	-1.11108
ENSG00000145555.15	MYO10	87	205	145	8	47	47	2088	1900	2185	2571	2038	2242	2.24453e-10	0.0485591	0.0168193	-1.52963
ENSG00000130429.15	ARPC1B	8	18	10	8	34	37	267	222	288	223	247	214	2.31619e-10	0.032225	0.136634	2.08406
ENSG00000137331.12	IER3	3699	6002	6303	2706	8625	9761	15832	15925	15121	20195	20755	22131	2.39247e-10	0.238334	0.417997	0.810506
ENSG00000077097.15	TOP2B	146	366	255	20	52	82	2917	2810	2973	3093	2679	2847	2.54528e-10	0.0600367	0.0223322	-1.42672
ENSG00000124357.13	NAGK	188	308	262	72	253	345	1095	1028	1225	1017	990	942	2.73473e-10	0.160033	0.271544	0.762813
ENSG00000005483.21	KMT2E	79	161	152	31	86	76	3605	3172	3499	7635	6150	6694	2.81877e-10	0.0262651	0.0126203	-1.0574
ENSG00000108561.8	C1QBP	438	803	687	153	618	719	2003	1826	2023	1856	1666	1624	3.22095e-10	0.229893	0.343706	0.58021
ENSG00000132694.18	ARHGEF11	25	46	46	3	4	7	1500	1305	1589	1617	1536	1501	3.32162e-10	0.0185084	0.0043949	-2.07428
ENSG00000264522.6	OTUD7B	116	182	135	20	88	77	1481	1489	1595	2551	2311	2339	3.36703e-10	0.067526	0.0309848	-1.12388
ENSG00000071537.14	SEL1L	718	1337	1251	117	470	555	6568	5556	6465	6028	5404	5446	3.66639e-10	0.123691	0.080248	-0.624207
ENSG00000175166.17	PSMD2	2022	3691	3638	423	1538	1724	15812	14303	18734	18115	17444	16725	3.67382e-10	0.133403	0.0858162	-0.636472
ENSG00000162613.16	FUBP1	483	789	730	188	657	737	4592	4211	4772	4734	4437	4189	3.87848e-10	0.103844	0.145433	0.485932
ENSG00000131171.13	SH3BGRL	340	644	633	141	586	624	3438	3118	3472	3354	3224	3407	3.91622e-10	0.111619	0.161261	0.53081
ENSG00000101972.18	STAG2	324	748	597	47	231	279	5071	4677	5301	6171	5710	5835	3.92106e-10	0.0759228	0.0358276	-1.08346
ENSG00000160209.19	PDXK	333	615	524	67	214	197	4373	4033	4985	4527	4963	4609	4.04673e-10	0.0768251	0.0435291	-0.819597
ENSG00000145494.11	NDUFS6	718	1174	1090	261	1022	1091	1203	1210	1401	1228	1201	1130	4.13142e-10	0.550338	0.804614	0.54798
ENSG00000134744.14	TUT4	65	116	122	8	38	42	1749	1496	1757	2130	1865	1968	4.18544e-10	0.0421214	0.0170929	-1.30116
ENSG00000077147.16	TM9SF3	942	1857	1754	176	694	764	8710	8094	9267	9561	8494	8208	4.31831e-10	0.120657	0.0747221	-0.691309
ENSG00000072518.20	MARK2	63	105	118	6	25	42	996	805	1025	1080	1043	1073	4.59908e-10	0.0707825	0.0257424	-1.45924
ENSG00000173218.15	VANGL1	116	219	204	16	54	62	1293	1203	1507	1228	1178	1151	4.77987e-10	0.0936272	0.0457662	-1.03264
ENSG00000196739.15	COL27A1	4	6	10	0	29	37	681	651	648	702	728	677	4.81134e-10	0.00697086	0.0289687	2.05509
ENSG00000150991.15	UBC	3138	5557	5446	840	3083	3607	19821	17248	21332	13651	13227	13137	4.95095e-10	0.169108	0.227384	0.427189
ENSG00000182197.11	EXT1	428	666	548	88	260	258	14275	13097	15741	16906	15177	16006	5.41643e-10	0.0271103	0.0163435	-0.730123
ENSG00000130202.10	NECTIN2	190	274	243	40	90	102	1160	978	1170	1309	1509	1465	5.53543e-10	0.152979	0.0736858	-1.05387
ENSG00000059758.8	CDK17	154	319	267	47	126	104	2583	2333	2501	3608	3299	3761	5.79787e-10	0.0688159	0.0353447	-0.961248
ENSG00000188846.13	RPL14	896	1610	1577	349	1436	1472	7057	6177	7114	7148	6440	6508	5.90694e-10	0.139741	0.194584	0.477637
ENSG00000197563.11	PIGN	123	236	207	21	60	87	2151	1931	2148	2062	2050	1962	6.18977e-10	0.0630698	0.034243	-0.881139
ENSG00000023516.9	AKAP11	340	673	654	59	233	223	4480	3667	4258	4673	3993	3986	6.45418e-10	0.0928157	0.0497138	-0.900721
ENSG00000077232.18	DNAJC10	227	456	368	45	140	147	6181	5556	6008	5745	5399	5444	6.46153e-10	0.0410284	0.025442	-0.689408
ENSG00000154447.15	SH3RF1	117	190	202	19	93	104	1524	1378	1633	2224	1950	2114	7.40457e-10	0.0787148	0.0395181	-0.994123
ENSG00000134909.18	ARHGAP32	37	67	64	2	13	19	1203	1011	1187	1663	1299	1415	7.51674e-10	0.0344292	0.00833195	-2.04691
ENSG00000089057.15	SLC23A2	116	253	194	17	64	49	2403	2202	2565	2264	2001	1974	7.7855e-10	0.0541322	0.026381	-1.03699
ENSG00000107929.14	LARP4B	214	348	364	46	158	148	2780	2400	2860	3162	2808	3013	7.8997e-10	0.0808481	0.0494309	-0.709801
ENSG00000141429.13	GALNT1	188	413	389	21	113	164	4136	3679	4143	4343	4092	4058	7.8997e-10	0.0566429	0.0262549	-1.1093
ENSG00000204217.14	BMPR2	167	361	305	35	110	131	7310	6311	7016	8362	7124	7633	8.07317e-10	0.0277509	0.0148941	-0.897796
ENSG00000157106.16	SMG1	152	278	216	41	95	111	7921	6951	8037	9121	8457	8538	8.32546e-10	0.0197696	0.0127312	-0.634921
ENSG00000113648.16	H2AFY	250	424	348	56	138	156	4698	4222	5148	4867	4662	4483	8.82874e-10	0.051273	0.0332581	-0.624492
ENSG00000072401.15	UBE2D1	69	138	122	3	45	31	485	416	502	499	467	456	9.4819e-10	0.162415	0.0574678	-1.49886
ENSG00000179222.17	MAGED1	2356	4374	3782	504	1614	1907	11207	10114	12446	10840	10914	10629	9.93019e-10	0.217352	0.154404	-0.49332
ENSG00000158373.8	HIST1H2BD	877	1253	1156	326	1104	1189	2048	1896	2077	1620	1753	1693	1.01754e-09	0.389472	0.641767	0.720529
ENSG00000172939.9	OXSR1	215	416	321	38	171	215	3054	2788	3334	4284	4049	3859	1.0487e-09	0.0723778	0.0400656	-0.853185
ENSG00000171105.14	INSR	124	236	204	26	57	81	2126	1940	2225	2465	2112	2053	1.0487e-09	0.0623496	0.0327739	-0.927834
ENSG00000102317.18	RBM3	1915	3353	3202	694	2592	2830	9654	8983	10700	9793	9686	9185	1.10509e-09	0.201827	0.259143	0.360627
ENSG00000125740.14	FOSB	378	576	627	521	2660	3099	12198	8216	11545	25761	23972	25191	1.10593e-09	0.0350526	0.0952581	1.44232
ENSG00000096717.12	SIRT1	177	355	337	63	217	247	1710	1522	1762	2959	2651	2809	1.16675e-09	0.120068	0.0769682	-0.641519
ENSG00000110367.13	DDX6	522	981	810	73	350	396	6170	5393	6668	8040	6402	6688	1.23053e-09	0.088642	0.0447453	-0.986254
ENSG00000177150.13	FAM210A	169	252	255	28	118	142	1518	1263	1581	1942	1826	1834	1.2311e-09	0.11003	0.0602486	-0.868899
ENSG00000143183.16	TMCO1	373	597	606	65	255	266	2467	2149	2429	2393	2253	2199	1.23986e-09	0.157302	0.103539	-0.603366
ENSG00000118257.16	NRP2	112	206	166	18	44	54	2154	2008	2273	2155	1875	1818	1.26244e-09	0.0525925	0.0261624	-1.00736
ENSG00000143398.20	PIP5K1A	185	283	256	46	175	170	3229	3051	3674	5426	5018	5265	1.29071e-09	0.0516659	0.0305548	-0.757812
ENSG00000115694.15	STK25	188	319	272	18	122	96	2675	2495	2650	2540	2655	2611	1.29945e-09	0.0699929	0.034064	-1.03896
ENSG00000150995.19	ITPR1	54	92	77	10	14	25	759	790	812	880	938	949	1.29945e-09	0.0662884	0.025378	-1.38518
ENSG00000097007.18	ABL1	201	274	231	51	112	114	3730	3255	3931	4977	4936	4837	1.46741e-09	0.0466776	0.0261713	-0.834746
ENSG00000172037.14	LAMB2	865	1582	1496	193	626	675	5938	5425	5943	5619	6118	5886	1.50627e-09	0.158407	0.106238	-0.576339
ENSG00000100425.18	BRD1	71	124	87	10	43	28	1166	1029	1044	1434	1444	1455	1.53257e-09	0.0613877	0.02335	-1.39453
ENSG00000092199.17	HNRNPC	366	581	493	43	274	280	7015	6700	7026	9373	8512	9238	1.54776e-09	0.0491083	0.0244694	-1.00499
ENSG00000100354.21	TNRC6B	110	205	138	18	57	72	2500	2229	2449	3471	2908	2981	1.54776e-09	0.0443235	0.01941	-1.19127
ENSG00000213949.9	ITGA1	191	457	363	29	112	124	3229	2837	3060	3556	2972	2964	1.56921e-09	0.0755584	0.0336634	-1.16641
ENSG00000111880.16	RNGTT	80	137	114	7	38	30	950	830	904	896	829	811	1.57001e-09	0.0867285	0.0346274	-1.32459
ENSG00000185483.12	ROR1	49	138	131	18	29	34	1342	1276	1389	1469	1429	1481	1.58217e-09	0.0531288	0.0275062	-0.949734
ENSG00000112297.15	CRYBG1	188	373	327	37	164	163	2486	2245	2641	3066	2966	3321	1.59203e-09	0.0834472	0.0461568	-0.854322
ENSG00000140386.13	SCAPER	42	94	91	7	36	22	594	554	650	798	750	756	1.61275e-09	0.0862083	0.0341793	-1.3347
ENSG00000148848.14	ADAM12	576	1013	947	130	427	447	13114	11634	13601	13744	12520	12024	1.70409e-09	0.046241	0.0329513	-0.488838
ENSG00000067225.18	PKM	8223	13131	12421	3221	10420	12243	67670	62232	67322	64072	63043	66987	1.98229e-09	0.120644	0.165385	0.455071
ENSG00000033627.16	ATP6V0A1	177	331	306	38	159	144	1279	1124	1338	1580	1436	1495	2.04051e-09	0.151369	0.0917376	-0.722483
ENSG00000188243.12	COMMD6	232	375	380	31	119	113	1058	979	941	1020	856	931	2.0456e-09	0.232007	0.115201	-1.01001
ENSG00000090376.10	IRAK3	187	369	370	76	299	336	3315	3030	3205	2730	2324	2448	2.32269e-09	0.0667464	0.113593	0.767113
ENSG00000048405.10	ZNF800	126	264	176	15	81	84	1819	1641	1773	2167	1955	2046	2.37146e-09	0.075063	0.0332725	-1.17377
ENSG00000169764.15	UGP2	314	624	564	48	204	223	2710	2425	2614	3014	2511	2435	2.89532e-09	0.133893	0.0707172	-0.920948
ENSG00000136068.14	FLNB	372	712	645	178	730	750	26654	23818	28262	31795	27793	27406	2.89532e-09	0.0152514	0.0229002	0.586416
ENSG00000138594.14	TMOD3	239	417	396	33	137	211	2851	2694	2907	3064	2853	2855	2.89532e-09	0.0868753	0.049532	-0.810586
ENSG00000182473.22	EXOC7	350	587	524	65	239	249	4230	3994	4805	4469	4726	4662	2.89532e-09	0.0789388	0.0488761	-0.691606
ENSG00000188153.13	COL4A5	96	244	191	14	29	64	903	848	1056	996	998	938	3.0107e-09	0.128718	0.0454487	-1.5019
ENSG00000196950.14	SLC39A10	305	608	541	63	263	317	3230	2937	3294	3684	3506	3664	3.04924e-09	0.106258	0.0695165	-0.612145
ENSG00000116560.11	SFPQ	1221	2148	1799	663	2045	2466	9368	8421	9415	11465	9678	10320	3.27737e-09	0.133246	0.205699	0.626435
ENSG00000100280.16	AP1B1	274	400	407	46	130	167	2204	1927	2302	2040	2299	2221	3.55583e-09	0.119395	0.0659762	-0.855729
ENSG00000154310.17	TNIK	137	248	225	20	87	117	2965	2581	2866	3409	3057	3138	4.12616e-09	0.0505737	0.0268245	-0.914837
ENSG00000145246.13	ATP10D	90	129	154	12	48	67	1800	1620	1839	2303	2029	2065	4.29683e-09	0.0500725	0.0230842	-1.11711
ENSG00000086015.21	MAST2	95	118	98	8	43	25	1781	1509	1859	1913	1795	1717	4.39398e-09	0.0441047	0.0169042	-1.38355
ENSG00000104331.9	IMPAD1	502	777	832	104	282	330	11958	11240	11761	12131	10753	11004	4.44275e-09	0.0424229	0.0273453	-0.633552
ENSG00000008086.11	CDKL5	66	96	96	10	51	29	1465	1366	1498	2070	1880	1977	4.52786e-09	0.0423036	0.0185497	-1.18939
ENSG00000166326.7	TRIM44	114	165	166	16	49	56	3167	2829	3168	3430	2818	3061	4.79263e-09	0.0345013	0.0164093	-1.07214
ENSG00000115758.13	ODC1	96	172	170	31	84	110	1940	1724	2095	3071	3045	3045	5.15014e-09	0.0530145	0.0312416	-0.762917
ENSG00000156976.17	EIF4A2	4293	8331	8642	2723	12408	13174	16122	14909	19077	19914	18805	18053	5.17165e-09	0.293348	0.584341	0.994198
ENSG00000109083.13	IFT20	69	115	108	21	100	138	722	662	763	611	566	568	5.32962e-09	0.0955475	0.167514	0.809993
ENSG00000138722.10	MMRN1	54	90	78	5	25	16	1142	1026	1154	1117	1051	1052	5.36023e-09	0.0470771	0.0173315	-1.44163
ENSG00000159921.16	GNE	131	208	230	33	79	101	1485	1447	1748	2025	1893	1872	5.39432e-09	0.0853146	0.0484325	-0.816818
ENSG00000141424.13	SLC39A6	832	1434	1290	158	580	685	9150	8421	9362	8533	7912	8100	5.4378e-09	0.0925278	0.0699869	-0.402802
ENSG00000066933.16	MYO9A	62	143	112	16	39	35	2616	2350	2519	3310	2776	2965	5.48841e-09	0.0289843	0.0137385	-1.07705
ENSG00000112561.18	TFEB	226	331	301	66	187	210	915	834	1020	1536	1760	1715	5.5627e-09	0.221189	0.118765	-0.897172
ENSG00000137166.15	FOXP4	359	501	505	67	213	148	3428	2791	3734	4790	4427	4738	5.75552e-09	0.0982087	0.0408404	-1.26585
ENSG00000166949.16	SMAD3	303	438	381	73	192	185	5320	4498	5813	7801	6875	6966	6.07496e-09	0.0514853	0.0278793	-0.884967
ENSG00000087245.13	MMP2	6159	9471	8858	1091	3070	3253	38704	33140	38060	38287	33837	34707	6.12848e-09	0.157913	0.0902844	-0.806577
ENSG00000131558.15	EXOC4	406	780	737	181	633	807	3861	3469	4029	4094	3905	3849	6.25881e-09	0.117304	0.165158	0.493598
ENSG00000101337.15	TM9SF4	846	1372	1253	324	1092	1337	4857	4452	5304	5218	4782	4952	6.35502e-09	0.167633	0.225247	0.426208
ENSG00000117640.18	MTFR1L	54	66	74	1	23	14	974	922	1162	1083	1073	1039	6.44933e-09	0.0457634	0.011979	-1.93368
ENSG00000110917.8	MLEC	350	464	497	52	171	136	8850	8252	9914	8602	8316	7931	7.00922e-09	0.0347431	0.0187791	-0.887603
ENSG00000136758.18	YME1L1	634	1398	1194	126	515	555	5797	5176	6033	6554	6096	5984	7.11981e-09	0.130233	0.0766899	-0.763987
ENSG00000172081.14	MOB3A	259	394	351	53	179	168	2096	1904	2220	2256	2279	2234	7.18973e-09	0.114748	0.0747503	-0.618315
ENSG00000100815.12	TRIP11	150	407	326	32	98	93	2759	2381	2453	3072	2874	2974	7.33647e-09	0.078393	0.0323265	-1.27801
ENSG00000079459.13	FDFT1	337	555	489	63	227	250	1711	1583	1839	1899	1686	1720	7.41459e-09	0.189732	0.12452	-0.607584
ENSG00000118260.15	CREB1	127	268	233	32	141	161	2676	2493	2712	4279	3921	4260	7.56504e-09	0.0548042	0.0313434	-0.806123
ENSG00000109756.9	RAPGEF2	37	72	84	5	27	15	1298	1172	1322	1672	1409	1550	7.75103e-09	0.0349349	0.0122884	-1.50737
ENSG00000104763.19	ASAH1	702	1311	1228	124	537	569	3372	3043	3468	3244	2909	3146	7.89306e-09	0.227819	0.156565	-0.541132
ENSG00000213246.7	SUPT4H1	38	58	59	37	82	91	143	135	175	144	145	152	8.0782e-09	0.242305	0.653083	1.43044
ENSG00000011405.13	PIK3C2A	169	350	260	34	106	145	3984	3513	3764	4921	4453	4396	8.18843e-09	0.0479045	0.0253684	-0.917128
ENSG00000137955.16	RABGGTB	272	462	559	135	548	633	3443	3092	3946	3540	3331	3354	8.74111e-09	0.0858238	0.152673	0.830996
ENSG00000161999.12	JMJD8	66	79	70	36	104	115	911	745	852	699	799	766	8.87434e-09	0.0626054	0.144432	1.20603
ENSG00000163516.13	ANKZF1	157	230	234	64	300	368	1362	1203	1510	1549	1615	1458	9.02568e-09	0.108341	0.181531	0.744636
ENSG00000125968.9	ID1	935	1350	1523	1584	5209	6307	3998	3482	3929	11169	12257	13742	9.52236e-09	0.236084	0.433252	0.875904
ENSG00000050748.17	MAPK9	103	187	184	14	50	59	1936	1612	1898	1966	1591	1783	9.85697e-09	0.0605878	0.0279937	-1.11392
ENSG00000112062.10	MAPK14	237	335	368	30	135	163	1940	1817	2244	2100	2075	2064	1.01209e-08	0.111326	0.0608173	-0.872234
ENSG00000172869.14	DMXL1	139	305	280	12	104	125	3339	3004	3139	3647	3444	3484	1.03435e-08	0.0522081	0.0239795	-1.12247
ENSG00000055609.18	KMT2C	166	377	273	36	118	139	8987	7809	8566	11763	9989	10629	1.05529e-08	0.0221158	0.0112014	-0.981399
ENSG00000006607.14	FARP2	132	215	182	19	92	63	2353	2119	2606	2603	2426	2452	1.1128e-08	0.0529176	0.0282185	-0.907106
ENSG00000180104.16	EXOC3	495	960	811	120	336	288	4068	3676	4062	4486	4471	4479	1.13684e-08	0.133257	0.0741521	-0.84565
ENSG00000038427.16	VCAN	472	985	936	91	331	438	4399	3764	4107	5258	4474	4775	1.18276e-08	0.133959	0.0706972	-0.922071
ENSG00000085733.16	CTTN	559	1018	945	114	447	484	5443	5106	5710	5358	5442	5386	1.19223e-08	0.107988	0.0776769	-0.475316
ENSG00000143153.12	ATP1B1	332	545	540	81	294	300	1804	1625	1929	2195	2084	2072	1.29412e-08	0.185816	0.130997	-0.504345
ENSG00000132912.12	DCTN4	392	746	718	170	702	866	5104	4601	5295	5581	4904	5147	1.30127e-08	0.0857376	0.130467	0.605689
ENSG00000177885.15	GRB2	190	322	333	40	130	110	2603	2356	2995	2785	2599	2691	1.31896e-08	0.0743833	0.0448571	-0.729643
ENSG00000115415.18	STAT1	603	1027	1013	105	366	521	5296	4771	5609	5418	4946	5220	1.32488e-08	0.118027	0.0757803	-0.639222
ENSG00000164631.19	ZNF12	52	117	109	22	69	55	2111	1886	2206	4016	3578	3818	1.32488e-08	0.0306315	0.0168216	-0.8647
ENSG00000100485.12	SOS2	55	95	114	10	37	41	1261	1175	1348	1705	1534	1654	1.33961e-08	0.0483606	0.0218529	-1.14601
ENSG00000116251.11	RPL22	13	19	37	19	34	51	2893	2641	3092	3003	2799	2745	1.54111e-08	0.00551231	0.0168393	1.6111
ENSG00000112378.12	PERP	544	846	819	199	678	813	3196	2946	3290	3058	2987	3140	1.56697e-08	0.165388	0.225044	0.444357
ENSG00000164548.11	TRA2A	393	643	691	71	271	226	1288	1308	1463	1885	1473	1505	1.58217e-08	0.297477	0.146148	-1.02535
ENSG00000167123.19	CERCAM	1056	1716	1606	433	1354	1599	4698	4276	4892	4048	4470	4366	1.64584e-08	0.222393	0.327955	0.56039
ENSG00000177888.7	ZBTB41	62	151	164	12	55	54	2198	1933	2175	2491	2337	2304	1.67112e-08	0.0403728	0.0200369	-1.01073
ENSG00000170871.12	KIAA0232	80	148	120	9	75	58	2603	2382	2825	3731	3424	3460	1.67112e-08	0.0311653	0.0146604	-1.08802
ENSG00000138829.12	FBN2	453	953	928	81	311	373	4031	3772	4738	4320	4248	4444	1.68045e-08	0.127929	0.0701456	-0.866914
ENSG00000078618.21	NRDC	672	1386	1254	122	495	528	6412	5594	6962	7146	5990	6228	1.73178e-08	0.120559	0.0708962	-0.765962
ENSG00000117318.9	ID3	2029	3199	2946	1448	5026	6168	7436	6642	7765	10439	11691	12637	1.75276e-08	0.264719	0.441032	0.736424
ENSG00000091317.8	CMTM6	147	176	202	15	64	76	1570	1503	1702	1648	1540	1504	1.83103e-08	0.079218	0.0386927	-1.03377
ENSG00000153339.14	TRAPPC8	169	325	269	28	126	161	2399	2166	2466	2837	2590	2653	1.86381e-08	0.0755023	0.0448299	-0.752058
ENSG00000112640.15	PPP2R5D	193	276	291	38	107	139	1851	1688	1955	1954	1894	1897	2.01703e-08	0.0982604	0.062406	-0.654925
ENSG00000122958.15	VPS26A	341	673	607	55	214	255	1668	1286	1685	2010	1537	1661	2.01703e-08	0.242692	0.120099	-1.0149
ENSG00000103496.15	STX4	196	345	349	43	117	149	738	785	850	910	826	854	2.01703e-08	0.260738	0.152343	-0.775282
ENSG00000106333.13	PCOLCE	1645	2679	2386	794	2417	2544	4508	4100	4861	4146	4549	4393	2.0717e-08	0.35176	0.560914	0.673187
ENSG00000178104.19	PDE4DIP	105	198	165	27	55	97	6225	5739	6524	8259	7301	8140	2.10004e-08	0.0176388	0.00982166	-0.844716
ENSG00000117155.16	SSX2IP	104	233	174	15	69	68	1445	1374	1414	1542	1420	1499	2.17601e-08	0.0828538	0.0401914	-1.04368
ENSG00000102225.16	CDK16	336	485	458	126	432	461	3847	3454	3957	3927	3770	3796	2.18232e-08	0.0809946	0.11	0.441608
ENSG00000177426.20	TGIF1	110	201	175	39	117	108	750	706	887	1360	1331	1318	2.19233e-08	0.145042	0.0858654	-0.756317
ENSG00000065970.9	FOXJ2	77	123	89	11	37	35	1013	854	1187	1488	1292	1240	2.19261e-08	0.067728	0.0261563	-1.37259
ENSG00000170017.12	ALCAM	753	1481	1261	168	540	608	11611	10299	11410	10955	10216	10854	2.28291e-08	0.0727189	0.0513569	-0.501772
ENSG00000116786.13	PLEKHM2	145	236	253	23	93	99	2279	2085	2198	2312	2462	2519	2.39363e-08	0.067558	0.0353015	-0.936399
ENSG00000138496.16	PARP9	62	141	106	8	35	45	698	567	670	743	711	770	2.45074e-08	0.10984	0.0456658	-1.26621
ENSG00000146701.12	MDH2	755	1167	1183	240	916	1049	2362	2119	2352	2163	2042	2111	2.45409e-08	0.3205	0.419639	0.388825
ENSG00000109458.8	GAB1	127	212	156	23	92	81	2955	2714	2704	4586	3844	4128	2.55141e-08	0.0417866	0.019194	-1.12238
ENSG00000109320.13	NFKB1	65	134	138	17	62	71	1492	1437	1627	2296	2184	2255	2.56545e-08	0.0507216	0.0270212	-0.908505
ENSG00000135090.14	TAOK3	132	232	191	33	92	79	2287	2102	2335	3128	2558	2872	2.56545e-08	0.0579195	0.031993	-0.856292
ENSG00000121957.14	GPSM2	80	163	150	23	48	49	1988	1738	1869	2051	1962	2040	2.60222e-08	0.0483838	0.0280062	-0.788778
ENSG00000148908.15	RGS10	118	226	182	56	231	234	591	496	541	562	514	550	2.62693e-08	0.225013	0.384884	0.774416
ENSG00000186866.16	POFUT2	243	499	408	129	410	473	1381	1245	1521	1465	1407	1332	2.6294e-08	0.192079	0.300688	0.646571
ENSG00000162607.13	USP1	118	301	208	27	74	86	2097	1978	2267	2517	2331	2359	2.67312e-08	0.0673547	0.0335158	-1.00694
ENSG00000172531.15	PPP1CA	527	809	857	97	360	334	2150	2021	2438	2209	2370	2191	2.67312e-08	0.234093	0.144875	-0.692271
ENSG00000071859.15	FAM50A	325	597	492	155	524	651	1790	1718	1609	1673	1526	1636	2.71347e-08	0.192335	0.335606	0.803147
ENSG00000196712.17	NF1	347	620	552	67	301	297	7351	6773	7691	8820	7768	7914	3.04305e-08	0.0486619	0.0321738	-0.596909
ENSG00000103335.22	PIEZO1	268	473	420	47	166	187	3527	2972	3417	3306	3846	3893	3.18571e-08	0.0819986	0.0442525	-0.88984
ENSG00000204310.13	AGPAT1	88	115	126	15	32	37	1970	1870	2306	2030	2113	2059	3.23878e-08	0.0383612	0.0186464	-1.04075
ENSG00000139154.15	AEBP2	299	485	429	69	213	286	2149	1885	2260	3026	2589	2659	3.2457e-08	0.136232	0.0845762	-0.687745
ENSG00000146242.8	TPBG	1266	2032	1774	259	1034	1039	8462	7674	8865	9094	9201	9136	3.30402e-08	0.1435	0.102832	-0.480757
ENSG00000042286.15	AIFM2	97	209	206	10	86	81	546	499	677	766	820	791	3.35583e-08	0.204219	0.079912	-1.35364
ENSG00000181222.16	POLR2A	608	1093	974	130	364	402	3232	2427	3685	4504	3587	3668	3.37822e-08	0.201327	0.0987739	-1.02734
ENSG00000138777.20	PPA2	148	259	248	60	263	258	393	354	426	368	378	332	3.41593e-08	0.390487	0.641845	0.71695
ENSG00000182934.12	SRPRA	217	437	374	89	424	490	2892	2647	3321	2760	2827	2942	3.55812e-08	0.0804311	0.135264	0.749953
ENSG00000145390.11	USP53	74	141	96	16	44	59	2218	2015	2120	3366	2918	2992	3.63872e-08	0.0342569	0.0162243	-1.07824
ENSG00000135424.16	ITGA7	80	163	157	16	60	65	314	301	408	458	515	517	3.71344e-08	0.270052	0.114784	-1.23431
ENSG00000110851.12	PRDM4	33	67	64	4	11	18	1563	1382	1598	1636	1489	1559	3.73143e-08	0.0248762	0.00864304	-1.52516
ENSG00000033170.16	FUT8	75	164	133	8	45	50	1789	1514	1720	1765	1592	1737	3.77379e-08	0.0509561	0.0227321	-1.16452
ENSG00000130818.12	ZNF426	59	122	103	10	62	64	2013	1817	2090	3370	3035	3251	3.8448e-08	0.0331315	0.0157103	-1.07649
ENSG00000139926.15	FRMD6	431	819	739	90	310	418	6866	6366	7809	7843	8165	8093	3.84875e-08	0.0657369	0.0407598	-0.689555
ENSG00000158985.13	CDC42SE2	46	107	72	6	15	20	711	658	805	766	717	624	3.85003e-08	0.0712582	0.0251948	-1.49993
ENSG00000140564.12	FURIN	53	88	76	15	36	33	1319	1124	1371	1920	2061	2060	3.86326e-08	0.0401794	0.0191946	-1.06576
ENSG00000105323.16	HNRNPUL1	431	798	647	93	321	312	5310	4657	5398	5097	4836	4900	3.96846e-08	0.0853728	0.0613661	-0.476334
ENSG00000102316.17	MAGED2	1227	2450	2034	244	729	802	5452	4973	6731	5710	5969	5437	4.11155e-08	0.231553	0.13216	-0.80906
ENSG00000204209.13	DAXX	75	97	136	15	45	39	1328	1198	1483	1647	1686	1673	4.1709e-08	0.054482	0.0259873	-1.06797
ENSG00000163257.11	DCAF16	89	127	134	12	53	38	1806	1739	1789	1966	1901	2069	4.20819e-08	0.0464904	0.0213407	-1.12333
ENSG00000143418.19	CERS2	528	976	972	91	339	407	3932	3551	4836	4151	4362	4076	4.21651e-08	0.139963	0.0797892	-0.810777
ENSG00000186591.12	UBE2H	165	237	276	40	115	130	3205	2700	3576	4733	4212	4119	4.29694e-08	0.0507082	0.0279839	-0.857623
ENSG00000166086.12	JAM3	376	595	617	143	549	563	3874	3351	4060	3860	3709	3811	4.41697e-08	0.0991148	0.134198	0.437186
ENSG00000147251.15	DOCK11	77	149	113	18	57	30	1558	1393	1520	1725	1651	1625	4.45097e-08	0.0528349	0.0288443	-0.873205
ENSG00000108861.9	DUSP3	226	295	321	101	311	378	4170	3627	4442	4476	4408	4339	4.64179e-08	0.0493401	0.0745939	0.596295
ENSG00000100266.19	PACSIN2	248	423	377	39	164	186	2067	1840	1971	1999	1944	1981	4.73662e-08	0.125059	0.0775044	-0.690254
ENSG00000148730.7	EIF4EBP2	96	115	118	11	24	34	6034	5267	6537	5316	4677	4887	4.74667e-08	0.0133929	0.00615093	-1.1226
ENSG00000169228.14	RAB24	37	34	41	13	73	74	101	93	92	81	88	79	5.06056e-08	0.289261	0.731672	1.33882
ENSG00000102218.6	RP2	164	236	255	35	107	114	799	733	857	908	933	938	5.61501e-08	0.194444	0.117251	-0.729753
ENSG00000120333.4	MRPS14	113	193	192	37	193	214	716	630	730	683	659	635	5.72338e-08	0.1678	0.255678	0.607584
ENSG00000080823.23	MOK	154	237	240	24	111	112	2978	2829	2992	3429	3237	3340	5.73817e-08	0.0505362	0.0290078	-0.800873
ENSG00000165458.14	INPPL1	182	268	257	48	109	111	2801	2463	2901	2909	2908	2876	5.8025e-08	0.0616037	0.0425696	-0.533192
ENSG00000197956.10	S100A6	8054	13147	12653	3352	14304	13752	19941	17687	20422	18357	20445	20060	6.29621e-08	0.410272	0.639533	0.640438
ENSG00000113916.18	BCL6	50	56	78	47	239	284	794	779	872	2452	2270	2368	6.39234e-08	0.054052	0.0912403	0.755322
ENSG00000055208.19	TAB2	84	135	167	19	48	60	3868	3363	3905	5873	4447	4929	6.73008e-08	0.0241758	0.0108731	-1.1528
ENSG00000053747.16	LAMA3	164	361	363	53	117	129	2421	2252	2658	2810	2662	2697	6.73008e-08	0.0827398	0.0503374	-0.716951
ENSG00000122257.20	RBBP6	152	335	265	43	124	111	3438	2952	3219	4419	3831	3953	6.73728e-08	0.0538005	0.030146	-0.835654
ENSG00000171503.11	ETFDH	50	89	88	6	35	15	524	488	539	568	525	559	6.81615e-08	0.101856	0.0412315	-1.30471
ENSG00000099860.9	GADD45B	1454	2296	2494	2190	8335	9741	9584	8787	10159	30719	32062	35663	6.81615e-08	0.153688	0.246655	0.682486
ENSG00000109919.10	MTCH2	276	508	454	96	468	550	1556	1296	1612	1515	1446	1479	7.40639e-08	0.193691	0.287099	0.56779
ENSG00000138623.10	SEMA7A	540	1008	799	307	1124	1247	3293	3248	3725	3872	4412	4212	7.76525e-08	0.159702	0.260498	0.705884
ENSG00000161202.20	DVL3	140	269	212	29	81	117	4182	3722	4224	4674	4190	4598	7.95944e-08	0.0356883	0.0210029	-0.76486
ENSG00000152684.11	PELO	300	453	440	64	281	281	1881	1743	1989	2464	2472	2434	8.2888e-08	0.15059	0.100875	-0.578059
ENSG00000141447.18	OSBPL1A	118	219	188	12	79	73	2342	2176	2296	2390	2151	2211	8.34874e-08	0.0536325	0.0271313	-0.983149
ENSG00000162734.12	PEA15	637	940	938	148	472	456	7890	7329	8934	10960	9170	9624	8.36189e-08	0.073968	0.046254	-0.677323
ENSG00000213079.9	SCAF8	226	364	299	41	176	172	3176	2726	3326	4567	3738	4018	8.43166e-08	0.0683766	0.0378144	-0.854566
ENSG00000170522.9	ELOVL6	201	302	335	25	85	93	2285	2003	2335	2240	1743	1732	8.44428e-08	0.0892556	0.0441004	-1.01715
ENSG00000100219.16	XBP1	536	984	934	243	1115	1177	6729	5782	7305	8074	7307	7672	8.73758e-08	0.0863353	0.1288	0.577111
ENSG00000068697.7	LAPTM4A	2160	3834	3723	399	1598	1809	3263	3008	3731	3386	3048	3086	8.76246e-08	0.678405	0.476864	-0.508569
ENSG00000108312.15	UBTF	268	481	476	68	257	368	3042	3072	3289	5367	5294	5800	8.76749e-08	0.0904849	0.0492484	-0.877598
ENSG00000134318.14	ROCK2	130	370	318	22	45	86	3750	3346	3540	4114	3609	3599	9.01664e-08	0.0515683	0.0173233	-1.57377
ENSG00000080815.19	PSEN1	162	308	253	27	105	115	1876	1636	2100	2141	1836	1989	9.17272e-08	0.089994	0.0498856	-0.851205
ENSG00000102221.14	JADE3	26	59	46	2	7	16	429	378	505	621	483	562	9.27345e-08	0.0687564	0.0167703	-2.03559
ENSG00000115875.19	SRSF7	503	918	893	185	779	831	3265	2996	3430	3366	3357	3280	9.28001e-08	0.166014	0.213275	0.361415
ENSG00000107362.13	ABHD17B	18	25	25	1	4	3	327	305	310	405	405	419	9.29521e-08	0.0514127	0.00813824	-2.65934
ENSG00000156304.14	SCAF4	148	255	236	22	91	82	914	711	966	1131	873	924	9.43077e-08	0.173512	0.0811844	-1.09576
ENSG00000151208.17	DLG5	88	193	179	24	60	64	2298	1986	2457	2524	2322	2259	9.45e-08	0.0468137	0.0278804	-0.747679
ENSG00000074071.14	MRPS34	157	237	182	77	237	242	598	526	566	417	512	431	9.58027e-08	0.243581	0.522024	1.09971
ENSG00000139514.13	SLC7A1	630	1099	1006	126	478	539	8133	7253	9230	9400	8250	8392	1.01837e-07	0.0779473	0.0529655	-0.557446
ENSG00000104626.14	ERI1	114	206	163	17	61	62	1070	962	1229	1075	1037	1024	1.02818e-07	0.104098	0.0551811	-0.915694
ENSG00000204227.5	RING1	180	233	219	35	98	86	845	834	911	1102	959	1012	1.03051e-07	0.175797	0.0952402	-0.884268
ENSG00000104067.16	TJP1	209	467	380	22	144	185	4179	3729	4068	5360	4423	4875	1.05572e-07	0.060474	0.0259656	-1.21972
ENSG00000164587.13	RPS14	3011	4225	4763	441	1519	1430	13449	11802	18164	15141	18254	15155	1.05736e-07	0.197319	0.087812	-1.16804
ENSG00000131389.17	SLC6A6	175	308	250	22	80	115	2072	1797	2414	2100	1919	2030	1.10445e-07	0.0822396	0.0422948	-0.959354
ENSG00000185608.8	MRPL40	358	652	606	131	551	603	1401	1259	1501	1430	1337	1420	1.10974e-07	0.270784	0.36383	0.426118
ENSG00000130396.20	AFDN	149	243	244	25	109	126	3575	3151	3505	4247	3774	3997	1.12156e-07	0.0436316	0.0253203	-0.785077
ENSG00000100796.17	PPP4R3A	75	140	130	13	50	85	1770	1687	1769	2769	2405	2575	1.14696e-07	0.0457853	0.021812	-1.06976
ENSG00000131368.8	MRPS25	92	144	135	35	137	158	1041	1007	1195	894	974	931	1.193e-07	0.0809153	0.140731	0.798453
ENSG00000174744.14	BRMS1	80	127	119	14	42	22	650	602	686	601	677	700	1.20156e-07	0.118739	0.0548798	-1.11345
ENSG00000180098.9	TRNAU1AP	116	167	178	51	179	232	563	510	583	578	586	584	1.21581e-07	0.197464	0.317922	0.687088
ENSG00000168256.18	NKIRAS2	79	138	130	14	41	54	1278	1147	1319	1350	1280	1324	1.26739e-07	0.064806	0.0344228	-0.912762
ENSG00000132824.14	SERINC3	977	1620	1472	216	720	816	8075	7874	8483	8229	7919	7950	1.26739e-07	0.117008	0.0900476	-0.377845
ENSG00000135047.15	CTSL	567	945	942	67	326	385	2817	2808	3073	2444	2704	2639	1.31605e-07	0.197431	0.114166	-0.790215
ENSG00000112282.18	MED23	199	371	340	41	147	150	2047	1845	2089	2163	1912	1965	1.32962e-07	0.105786	0.0691938	-0.612437
ENSG00000143198.13	MGST3	1146	1818	1804	415	1467	1659	2381	2184	2597	2376	2378	2443	1.33852e-07	0.469306	0.601574	0.358212
ENSG00000182551.14	ADI1	350	599	563	119	535	621	1963	1816	2163	1798	1963	1833	1.39427e-07	0.178398	0.264744	0.569502
ENSG00000171928.14	TVP23B	49	79	87	28	108	117	963	879	1008	1061	1081	1076	1.45633e-07	0.052829	0.0948982	0.845049
ENSG00000145623.13	OSMR	2245	4431	3983	406	1750	1943	15998	13606	17019	18464	15425	16717	1.45796e-07	0.158573	0.0955027	-0.731536
ENSG00000118762.8	PKD2	192	297	307	22	134	105	3212	2870	3216	3239	2926	2818	1.48346e-07	0.0603401	0.0333732	-0.854424
ENSG00000009307.16	CSDE1	2565	4840	4201	558	2103	2291	30944	27634	31335	32986	28679	29439	1.49776e-07	0.0898243	0.0659696	-0.445304
ENSG00000100503.23	NIN	105	157	131	19	43	60	4561	4040	4362	4954	4398	4448	1.52849e-07	0.0216191	0.0116475	-0.892284
ENSG00000114062.20	UBE3A	121	234	233	32	89	99	3430	3053	3412	3696	3431	3475	1.58013e-07	0.0410435	0.0268763	-0.610819
ENSG00000134882.15	UBAC2	174	315	330	79	291	368	1076	935	1098	1067	1041	1093	1.59806e-07	0.182937	0.27553	0.590863
ENSG00000170852.11	KBTBD2	310	433	431	67	347	398	3833	3414	4136	6858	6548	6751	1.62677e-07	0.0737058	0.0457416	-0.688271
ENSG00000138688.15	KIAA1109	127	263	235	19	102	112	6371	5523	6046	6961	6421	6406	1.63116e-07	0.0239949	0.0133581	-0.845008
ENSG00000130338.13	TULP4	59	129	93	8	40	14	3462	2970	3528	3641	3116	3149	1.70123e-07	0.0194968	0.00798292	-1.28824
ENSG00000132199.20	ENOSF1	124	280	244	62	275	296	3051	2876	3061	3406	3147	3015	1.72022e-07	0.049253	0.0778287	0.66009
ENSG00000054611.14	TBC1D22A	104	125	127	11	43	57	842	814	870	935	888	948	1.75044e-07	0.101976	0.0470407	-1.11625
ENSG00000143164.15	DCAF6	144	261	294	25	93	102	4401	3889	4281	4971	4002	4373	1.76391e-07	0.0384492	0.0200534	-0.939105
ENSG00000123485.12	HJURP	57	134	129	58	147	171	739	681	766	915	898	868	1.76518e-07	0.0994772	0.18458	0.891807
ENSG00000152601.17	MBNL1	377	571	505	68	269	278	10905	9807	10784	11599	10818	11556	1.7957e-07	0.0327838	0.0218743	-0.583747
ENSG00000065308.5	TRAM2	470	727	777	90	308	390	11764	10787	13686	13121	12576	12462	1.79599e-07	0.0384324	0.0250623	-0.616808
ENSG00000115170.13	ACVR1	112	211	159	10	63	75	1215	1093	1381	1470	1235	1264	1.79758e-07	0.0915768	0.0409595	-1.16078
ENSG00000221978.12	CCNL2	42	91	98	24	87	122	3893	3666	4263	3798	3879	3703	1.79802e-07	0.0133299	0.0242182	0.861425
ENSG00000135316.17	SYNCRIP	562	1249	1162	84	404	431	7747	7066	8203	8891	7496	7391	1.86692e-07	0.0883605	0.044871	-0.977617
ENSG00000100225.18	FBXO7	274	504	499	74	257	265	2532	2314	2613	2959	2774	2791	1.87512e-07	0.118834	0.0869036	-0.451458
ENSG00000162645.13	GBP2	176	396	320	33	157	155	1480	1348	1623	1802	1640	1806	1.90697e-07	0.13764	0.0770335	-0.837344
ENSG00000131737.5	KRT34	1010	1919	1560	415	1630	1604	8960	7964	8037	7604	7392	7666	1.9252e-07	0.125067	0.195952	0.647798
ENSG00000262576.3	PCDHGA4	52	106	89	5	25	21	270	255	283	337	240	264	1.93505e-07	0.211229	0.071794	-1.55687
ENSG00000112339.14	HBS1L	361	654	636	69	263	311	3811	3561	3851	4066	3547	3674	1.95267e-07	0.102224	0.0682715	-0.582374
ENSG00000058063.16	ATP11B	155	242	254	18	113	136	6165	5646	6209	7575	6718	6788	1.97155e-07	0.0254092	0.0138979	-0.870482
ENSG00000143815.15	LBR	319	523	473	73	247	288	2286	1932	2419	2698	2527	2509	2.04708e-07	0.139932	0.0967162	-0.532898
ENSG00000138193.15	PLCE1	29	57	44	2	12	12	724	705	837	958	798	894	2.08188e-07	0.0399393	0.0110401	-1.85505
ENSG00000155380.11	SLC16A1	918	1767	1484	166	675	768	6989	6427	7512	7095	6462	6339	2.16386e-07	0.138574	0.0961161	-0.52781
ENSG00000067057.17	PFKP	2149	3647	3175	856	2802	3147	11341	10604	10897	10636	10784	10695	2.18384e-07	0.191645	0.263703	0.460477
ENSG00000225190.11	PLEKHM1	20	39	41	2	8	6	602	522	652	656	733	671	2.20514e-07	0.0388772	0.0097055	-2.00205
ENSG00000117616.18	RSRP1	52	78	57	38	87	125	2006	1780	1816	1936	1974	2123	2.24581e-07	0.0238923	0.0540968	1.179
ENSG00000109572.13	CLCN3	116	243	212	14	87	90	2043	1876	2227	2179	2088	1946	2.24581e-07	0.0640515	0.0342716	-0.902218
ENSG00000128908.17	INO80	79	111	102	23	54	38	2040	1806	2326	3043	2805	2866	2.29944e-07	0.0339495	0.0190147	-0.836271
ENSG00000117593.12	DARS2	77	150	118	18	45	35	647	547	691	682	641	616	2.30113e-07	0.127712	0.0706651	-0.853827
ENSG00000010810.17	FYN	127	181	147	21	71	65	1970	1864	2027	2256	2030	2185	2.49039e-07	0.0556933	0.0308002	-0.854566
ENSG00000129657.16	SEC14L1	109	166	138	21	59	93	1691	1528	1733	2146	2107	2031	2.5681e-07	0.0594145	0.0337926	-0.814108
ENSG00000057663.16	ATG5	153	257	225	31	96	121	1820	1697	1885	2038	1929	1903	2.57504e-07	0.0826701	0.052436	-0.656808
ENSG00000244405.8	ETV5	100	134	136	8	42	61	1577	1429	1755	1727	1539	1581	2.58881e-07	0.0557477	0.0253085	-1.13929
ENSG00000177034.16	MTX3	32	58	56	16	54	97	964	850	954	932	892	883	2.58881e-07	0.0367014	0.0715941	0.964005
ENSG00000148688.13	RPP30	142	263	203	49	243	272	685	680	722	703	654	680	2.58881e-07	0.203521	0.317642	0.642224
ENSG00000168264.10	IRF2BP2	172	336	299	47	227	239	3859	3395	4283	6634	6279	6497	2.59558e-07	0.0485806	0.0306647	-0.6638
ENSG00000091039.17	OSBPL8	254	413	381	54	160	169	7301	6572	6929	7308	6594	6917	2.6245e-07	0.0354488	0.0236411	-0.584436
ENSG00000117394.22	SLC2A1	656	954	936	112	282	256	2606	2213	3173	2784	3043	2706	2.67441e-07	0.227676	0.103998	-1.13042
ENSG00000106723.17	SPIN1	114	179	181	22	76	94	2253	2042	2438	2814	2556	2676	2.70983e-07	0.0496486	0.029002	-0.7756
ENSG00000198265.12	HELZ	210	423	325	47	162	198	5149	4592	4907	6358	5673	5909	2.71409e-07	0.0453575	0.0276346	-0.714866
ENSG00000115414.19	FN1	65944	145334	139477	45480	148306	188780	2113122	1879449	2150486	2434603	1973301	2098081	2.73146e-07	0.0390428	0.0721463	0.885869
ENSG00000054793.13	ATP9A	146	212	181	55	193	246	2428	2240	2691	2536	2321	2499	2.74593e-07	0.052446	0.0810134	0.627327
ENSG00000109861.16	CTSC	282	467	493	86	430	512	1186	1054	1262	1119	1048	1045	2.7531e-07	0.248396	0.364214	0.552141
ENSG00000102974.16	CTCF	75	191	129	18	48	24	1438	1388	1511	1927	1708	1866	2.86099e-07	0.0620204	0.0236671	-1.38986
ENSG00000056586.16	RC3H2	47	99	101	12	19	47	3536	3143	3608	4103	3792	3863	2.92375e-07	0.0164516	0.00864014	-0.929097
ENSG00000138073.14	PREB	93	108	100	13	29	23	1373	1319	1472	1189	1259	1272	2.92411e-07	0.0527868	0.0251079	-1.07204
ENSG00000149798.5	CDC42EP2	5	9	7	10	36	27	59	48	50	65	53	77	3.03854e-07	0.0937847	0.479452	2.35396
ENSG00000114439.19	BBX	130	235	242	32	112	104	3758	3294	3812	4339	3944	4120	3.29818e-07	0.0388178	0.0251411	-0.626674
ENSG00000101439.9	CST3	1860	3047	2782	890	2637	2932	4936	4506	4952	4573	4803	5061	3.29818e-07	0.376004	0.570064	0.600378
ENSG00000184270.5	HIST2H2AB	231	420	336	82	366	363	516	476	484	415	424	429	3.31893e-07	0.467279	0.757662	0.697272
ENSG00000119541.10	VPS4B	216	404	342	48	179	142	1964	1753	1930	2061	1966	1925	3.32141e-07	0.118685	0.0782879	-0.600271
ENSG00000173548.8	SNX33	68	97	71	20	30	41	1312	1203	1496	1953	1908	1878	3.40858e-07	0.0425052	0.0234442	-0.858408
ENSG00000198925.12	ATG9A	273	324	319	41	108	122	1427	1235	1603	1574	1436	1447	3.42408e-07	0.156576	0.0796443	-0.975217
ENSG00000114503.11	NCBP2	87	162	134	38	137	157	883	855	929	843	777	815	3.48136e-07	0.100094	0.165844	0.728471
ENSG00000113758.13	DBN1	203	372	359	144	413	394	2269	2044	1920	1790	2045	1921	3.49227e-07	0.103787	0.216601	1.06142
ENSG00000004142.12	POLDIP2	280	565	461	113	476	493	2348	2103	2549	2471	2332	2341	3.80939e-07	0.129437	0.180694	0.481294
ENSG00000178913.7	TAF7	694	1282	1046	155	631	686	5460	4767	5719	7177	6109	6593	3.96187e-07	0.13261	0.088492	-0.583569
ENSG00000110811.20	P3H3	309	468	466	139	369	421	909	805	934	734	795	723	3.97346e-07	0.33234	0.537894	0.694663
ENSG00000140265.12	ZSCAN29	19	32	35	1	5	11	560	537	582	879	715	770	3.97346e-07	0.0356756	0.00765436	-2.22058
ENSG00000088256.9	GNA11	296	449	419	49	159	192	2884	2431	2928	2491	2589	2465	3.97346e-07	0.100335	0.0654597	-0.616148
ENSG00000101310.17	SEC23B	532	812	802	99	454	484	3005	2720	3125	3331	3181	3271	4.00251e-07	0.171543	0.12398	-0.468461
ENSG00000112210.12	RAB23	118	171	186	18	106	97	2077	1829	1964	2988	2621	2857	4.08635e-07	0.0572482	0.0297077	-0.946393
ENSG00000117724.13	CENPF	235	508	477	48	202	255	4602	4111	4399	5271	5168	5291	4.15871e-07	0.0636903	0.0373992	-0.768068
ENSG00000133318.13	RTN3	657	1244	1123	144	501	607	6085	5155	6524	6307	5854	5852	4.24097e-07	0.118554	0.0845778	-0.487196
ENSG00000169895.6	SYAP1	467	923	865	97	388	401	3918	3449	3764	3773	3609	3790	4.24097e-07	0.139887	0.0955955	-0.549247
ENSG00000129292.20	PHF20L1	87	170	165	20	70	61	3255	2962	2945	4085	3587	3735	4.2864e-07	0.0317342	0.0167801	-0.919286
ENSG00000136709.12	WDR33	182	371	343	60	183	183	2047	1935	2200	2622	2587	2492	4.31602e-07	0.0998755	0.0710901	-0.490481
ENSG00000100316.16	RPL3	2359	3635	4055	1027	3463	4292	19350	17030	20884	20349	20293	19334	4.36854e-07	0.12357	0.17874	0.532538
ENSG00000105325.14	FZR1	209	282	338	31	131	101	1430	1328	1415	1540	1947	1812	4.39139e-07	0.140886	0.0610339	-1.20684
ENSG00000101199.13	ARFGAP1	389	666	632	209	613	718	3687	3492	3541	3208	3765	3522	4.57282e-07	0.109911	0.18596	0.758658
ENSG00000165650.12	PDZD8	41	82	57	9	17	9	2886	2521	2708	2843	2420	2669	4.60444e-07	0.0154468	0.00701325	-1.13915
ENSG00000165671.20	NSD1	139	245	242	23	105	121	5985	5425	6449	7157	6376	6415	4.67446e-07	0.024459	0.0144938	-0.754922
ENSG00000182158.15	CREB3L2	368	593	597	77	223	248	6107	5143	6773	7081	5846	5867	4.71731e-07	0.0609621	0.0374466	-0.703077
ENSG00000136522.13	MRPL47	249	446	400	103	361	443	1098	1082	1193	1191	1090	1115	4.74954e-07	0.226525	0.32396	0.516147
ENSG00000157450.15	RNF111	96	154	122	27	84	91	1077	959	1085	1840	1641	1669	4.74954e-07	0.0846043	0.0496739	-0.768244
ENSG00000156802.13	ATAD2	197	414	407	41	187	215	2258	2076	2362	2610	2441	2526	4.91745e-07	0.104278	0.0678768	-0.619448
ENSG00000158270.12	COLEC12	227	452	478	53	133	182	1926	1681	2022	2013	1823	2126	5.13407e-07	0.141508	0.0794502	-0.832766
ENSG00000142230.12	SAE1	148	372	314	24	124	119	1488	1402	1619	1629	1567	1649	5.17631e-07	0.125516	0.0637872	-0.976529
ENSG00000164715.6	LMTK2	61	129	117	14	49	22	1555	1333	1662	1662	1483	1526	5.27709e-07	0.0464823	0.0247524	-0.909114
ENSG00000127334.10	DYRK2	530	855	698	86	352	332	29758	27973	30462	29873	27154	28040	5.27709e-07	0.0167171	0.0109838	-0.605956
ENSG00000057935.13	MTA3	159	251	231	69	245	275	1087	987	1137	1236	1078	1113	5.29591e-07	0.141144	0.210418	0.576089
ENSG00000105738.11	SIPA1L3	87	155	132	18	38	32	1360	1040	1175	1170	1044	1126	5.32163e-07	0.0733321	0.0381832	-0.941509
ENSG00000070814.20	TCOF1	223	434	354	88	286	372	2693	2463	2901	2421	2369	2423	5.60959e-07	0.0872982	0.126403	0.534013
ENSG00000005884.18	ITGA3	617	1104	1029	102	377	488	6369	5677	6834	6030	7056	7671	5.70797e-07	0.101747	0.0553708	-0.877784
ENSG00000160710.17	ADAR	368	596	515	71	250	281	6833	5923	7490	7206	6684	6983	5.71362e-07	0.051753	0.0353436	-0.550192
ENSG00000049759.18	NEDD4L	156	293	243	51	106	137	2424	2303	2562	2909	2735	2765	5.74096e-07	0.0661488	0.047652	-0.473177
ENSG00000213639.10	PPP1CB	617	1159	1194	128	417	496	8742	8135	8538	9322	7849	8040	5.83314e-07	0.0807075	0.0511308	-0.658509
ENSG00000147459.18	DOCK5	356	682	498	47	214	251	11947	10322	12094	13843	11307	11262	5.89559e-07	0.0312686	0.0163165	-0.938385
ENSG00000083168.11	KAT6A	192	378	261	43	134	169	4418	3958	4685	6443	5376	5644	6.07976e-07	0.0444648	0.0245777	-0.855315
ENSG00000164292.13	RHOBTB3	571	1081	936	125	306	379	13504	12039	13271	13960	11768	11463	6.12352e-07	0.0463628	0.0286838	-0.69273
ENSG00000087301.9	TXNDC16	32	53	41	1	15	11	406	383	398	491	430	491	6.14624e-07	0.0750031	0.0197089	-1.9281
ENSG00000186814.14	ZSCAN30	21	60	38	22	76	102	803	778	802	1204	1092	1076	6.15863e-07	0.0336811	0.0713256	1.08248
ENSG00000139842.15	CUL4A	251	455	439	123	403	409	2227	1923	2385	2297	2080	2217	6.23509e-07	0.122175	0.178934	0.550483
ENSG00000169116.11	PARM1	58	69	64	5	13	24	538	476	566	553	483	555	6.34207e-07	0.0881846	0.0321821	-1.45427
ENSG00000187239.17	FNBP1	165	256	282	20	80	81	1216	1021	1254	1281	911	1133	6.365e-07	0.141822	0.0659159	-1.10538
ENSG00000198492.16	YTHDF2	291	609	526	61	265	288	2834	2425	3098	3673	3211	3231	6.38875e-07	0.117912	0.0716362	-0.718951
ENSG00000159256.13	MORC3	179	374	330	87	331	436	2300	2161	2257	2489	2215	2309	6.70097e-07	0.0903579	0.143974	0.672088
ENSG00000129474.16	AJUBA	117	209	175	29	117	153	1570	1576	1805	2855	2955	2947	6.71153e-07	0.0708533	0.0399031	-0.828333
ENSG00000188786.10	MTF1	54	126	88	18	42	25	1497	1391	1693	1846	1752	1812	6.74652e-07	0.0402212	0.023138	-0.797691
ENSG00000164080.13	RAD54L2	29	51	57	4	8	16	1364	1366	1444	1544	1430	1453	6.87528e-07	0.0227292	0.00808315	-1.49156
ENSG00000118579.13	MED28	83	103	104	30	116	143	1540	1452	1534	1604	1424	1424	6.99234e-07	0.0462084	0.0771664	0.739816
ENSG00000154734.15	ADAMTS1	968	1875	1752	144	607	680	10059	8400	10126	7767	7926	7207	6.99234e-07	0.111473	0.0738313	-0.59439
ENSG00000198853.12	RUSC2	102	181	181	40	89	81	1691	1551	1806	2262	2287	2404	7.23645e-07	0.0640351	0.0426144	-0.587521
ENSG00000243678.11	NME2	28	51	35	20	48	68	151	123	127	61	102	88	7.23936e-07	0.199902	0.698356	1.80467
ENSG00000068878.15	PSME4	295	655	586	40	252	280	5073	4550	5300	6628	5745	5959	7.54898e-07	0.070514	0.0344914	-1.03167
ENSG00000161011.20	SQSTM1	1731	2931	2739	801	2710	2970	10530	9714	11117	10095	11898	11196	7.90541e-07	0.165533	0.24175	0.546401
ENSG00000104368.17	PLAT	195	342	220	25	91	72	1112	1010	1162	1042	1031	1002	7.94212e-07	0.163302	0.0776285	-1.07288
ENSG00000174485.15	DENND4A	80	180	166	16	58	96	1754	1643	1690	2296	2149	2283	8.00771e-07	0.0570907	0.0292509	-0.964777
ENSG00000107731.12	UNC5B	30	31	38	5	10	5	277	262	314	360	366	349	8.6658e-07	0.0848177	0.0292221	-1.5373
ENSG00000128463.13	EMC4	280	381	382	39	170	183	1180	1093	1286	1189	1217	1181	8.6658e-07	0.20978	0.128854	-0.703138
ENSG00000165312.6	OTUD1	58	61	56	61	174	215	1086	725	844	1675	1336	1239	9.15473e-07	0.048864	0.134537	1.46116
ENSG00000138593.9	SECISBP2L	138	271	194	36	103	88	2828	2464	2884	3318	2963	3169	9.15473e-07	0.0514939	0.0320299	-0.684984
ENSG00000175283.7	DOLK	41	46	57	2	10	17	244	247	252	265	263	298	9.19985e-07	0.139742	0.0383603	-1.86508
ENSG00000188229.6	TUBB4B	898	1580	1325	398	1388	1488	5299	4629	5587	5435	5677	5853	9.38971e-07	0.172209	0.238186	0.46793
ENSG00000173120.15	KDM2A	262	515	429	69	222	289	5141	4515	5762	7223	6439	6576	9.38971e-07	0.054429	0.03513	-0.631672
ENSG00000084073.9	ZMPSTE24	252	430	475	36	176	187	2126	1844	2112	2085	1799	1912	9.42283e-07	0.132512	0.0796786	-0.733853
ENSG00000064309.14	CDON	65	88	59	6	20	25	1032	986	1108	1068	990	1077	9.66402e-07	0.0493363	0.0198867	-1.31085
ENSG00000145715.14	RASA1	113	205	172	7	68	73	1629	1518	1577	1795	1502	1496	9.7676e-07	0.0724013	0.0324099	-1.15958
ENSG00000109079.10	TNFAIP1	153	288	231	34	139	146	2418	2179	2508	2985	2911	2924	9.7676e-07	0.0660297	0.0433219	-0.608018
ENSG00000135404.11	CD63	5386	10124	9398	1220	4835	5095	13057	12568	15403	15283	14383	14654	9.9246e-07	0.422098	0.303206	-0.477278
ENSG00000100412.16	ACO2	310	554	460	162	445	583	2280	1957	2425	2253	2279	2350	9.99457e-07	0.139544	0.219163	0.651288
ENSG00000135801.9	TAF5L	51	98	85	6	32	36	1560	1338	1588	1798	1663	1669	1.0045e-06	0.0362776	0.0163398	-1.15069
ENSG00000131381.12	RBSN	44	79	66	12	10	21	2156	2003	2449	2397	2118	2113	1.02717e-06	0.0200543	0.0105314	-0.929209
ENSG00000139505.11	MTMR6	193	244	284	28	107	123	1702	1490	1744	1794	1613	1642	1.03243e-06	0.104684	0.0614103	-0.769483
ENSG00000099949.21	LZTR1	93	192	179	63	138	182	2167	2047	2322	1638	1852	1781	1.03725e-06	0.0488471	0.0972138	0.992888
ENSG00000124343.13	XG	30	61	48	4	11	9	812	752	908	855	711	816	1.04821e-06	0.0390175	0.0136524	-1.51496
ENSG00000128606.13	LRRC17	213	451	381	26	155	178	1595	1456	1713	1493	1493	1545	1.11538e-06	0.151213	0.0879098	-0.78249
ENSG00000103494.14	RPGRIP1L	88	148	122	26	129	148	1318	1144	1198	1072	895	968	1.12441e-06	0.0688919	0.118208	0.778924
ENSG00000130038.9	CRACR2A	25	48	41	3	10	8	435	365	471	455	524	464	1.12541e-06	0.0625298	0.018817	-1.73251
ENSG00000106263.18	EIF3B	1050	1787	1699	228	824	1009	7553	7039	7587	7631	7475	7311	1.14896e-06	0.143104	0.110792	-0.369205
ENSG00000170037.13	CNTROB	43	64	70	8	19	29	887	850	905	1130	1190	1118	1.17208e-06	0.0472205	0.0208758	-1.17758
ENSG00000140548.10	ZNF710	37	35	23	2	9	5	349	291	338	403	440	471	1.18198e-06	0.0739442	0.0152766	-2.27511
ENSG00000160294.11	MCM3AP	46	121	86	11	31	30	950	867	1044	1055	990	977	1.19406e-06	0.0601138	0.0313609	-0.938729
ENSG00000152700.14	SAR1B	318	582	529	114	413	556	2739	2429	2848	2586	2526	2513	1.20691e-06	0.124306	0.168966	0.442845
ENSG00000221914.11	PPP2R2A	267	469	402	67	203	198	2724	2095	2676	3442	2903	2954	1.20742e-06	0.106801	0.0650785	-0.714675
ENSG00000169612.4	RAMAC	62	67	81	8	31	12	340	317	405	417	390	421	1.20742e-06	0.144095	0.0557345	-1.37038
ENSG00000121989.15	ACVR2A	63	105	105	8	46	60	732	725	792	1130	994	1078	1.217e-06	0.0849337	0.0392475	-1.11374
ENSG00000164463.12	CREBRF	18	47	53	4	19	37	542	518	514	1209	1167	1222	1.217e-06	0.0501459	0.0180914	-1.47083
ENSG00000100271.17	TTLL1	19	52	40	0	11	4	190	147	183	161	175	189	1.217e-06	0.144566	0.0271391	-2.41328
ENSG00000136824.19	SMC2	103	231	234	23	89	103	1207	1061	1260	1357	1252	1346	1.22394e-06	0.109821	0.0650791	-0.754886
ENSG00000116514.16	RNF19B	37	68	76	21	26	17	632	573	661	873	856	885	1.25313e-06	0.0670587	0.0431525	-0.63598
ENSG00000149930.18	TAOK2	109	148	165	25	67	59	1160	1050	1184	1261	1370	1288	1.25884e-06	0.0885329	0.0519633	-0.768719
ENSG00000163162.8	RNF149	254	473	418	123	350	458	1313	1219	1364	1311	1319	1246	1.319e-06	0.20454	0.302137	0.562822
ENSG00000144867.11	SRPRB	399	700	734	134	504	631	1977	1718	2196	1639	1566	1468	1.3193e-06	0.217087	0.323817	0.57691
ENSG00000128016.6	ZFP36	143	215	216	215	809	906	794	513	666	2228	1966	1992	1.32089e-06	0.206878	0.377447	0.867494
ENSG00000116138.13	DNAJC16	133	239	216	27	84	94	1628	1397	1781	1807	1569	1613	1.34286e-06	0.0856432	0.0518211	-0.724799
ENSG00000076321.11	KLHL20	117	146	133	13	45	55	1127	941	1069	1293	996	1181	1.3498e-06	0.0916161	0.0396639	-1.20777
ENSG00000167257.11	RNF214	50	77	81	18	122	151	321	359	366	420	359	352	1.37271e-06	0.139637	0.27871	0.997083
ENSG00000114353.17	GNAI2	998	1433	1535	200	627	711	6167	5683	6129	5746	5777	5755	1.3886e-06	0.15628	0.111722	-0.484215
ENSG00000101407.13	TTI1	100	202	163	15	94	67	1088	912	1214	1350	1345	1339	1.39578e-06	0.100628	0.0502442	-1.002
ENSG00000108306.13	FBXL20	58	78	83	13	35	27	1402	1186	1475	1904	1625	1791	1.40569e-06	0.0385921	0.0193528	-0.995767
ENSG00000197451.12	HNRNPAB	804	1128	1203	143	487	502	3856	3734	3921	3886	3417	3675	1.43534e-06	0.193284	0.128766	-0.585979
ENSG00000033100.16	CHPF2	325	481	411	47	158	155	3645	3217	4194	3226	3667	3352	1.43534e-06	0.0788065	0.044212	-0.833878
ENSG00000147044.21	CASK	182	296	243	40	89	99	2743	2364	2784	2862	2375	2474	1.50254e-06	0.0647389	0.0405709	-0.674189
ENSG00000166579.15	NDEL1	309	528	507	58	243	282	3929	3728	3786	4669	4080	4369	1.53642e-06	0.0820112	0.052391	-0.646503
ENSG00000197256.10	KANK2	170	297	263	39	130	155	2238	2049	2347	2587	2534	2691	1.54717e-06	0.0771055	0.0510023	-0.59627
ENSG00000124181.14	PLCG1	185	370	333	94	286	301	2964	2618	3165	2938	2674	2728	1.54717e-06	0.0702616	0.104333	0.570392
ENSG00000084623.11	EIF3I	1189	2187	1990	499	1745	1897	4900	4426	5229	5222	5280	5350	1.58321e-06	0.256947	0.321764	0.324529
ENSG00000132394.11	EEFSEC	85	122	121	28	125	151	286	247	276	256	240	242	1.59398e-06	0.288545	0.477398	0.726396
ENSG00000185567.7	AHNAK2	262	431	451	53	160	237	5547	5210	6150	5861	6027	6054	1.59825e-06	0.0474101	0.0305678	-0.633185
ENSG00000114796.16	KLHL24	85	186	140	12	75	79	976	961	986	1353	1227	1224	1.60836e-06	0.0966655	0.0485331	-0.994034
ENSG00000138758.11	2021-09-11	291	498	420	42	208	231	3498	3038	3612	3619	3223	3323	1.6392e-06	0.0838963	0.0543706	-0.625782
ENSG00000138081.20	FBXO11	196	361	302	43	164	171	2698	2234	2666	3919	3048	3259	1.6824e-06	0.0790796	0.0450359	-0.812229
ENSG00000101361.17	NOP56	837	1109	1275	349	1013	1178	3956	3635	4486	3644	3223	3335	1.69027e-06	0.190454	0.317317	0.736487
ENSG00000095139.14	ARCN1	831	1467	1321	205	703	738	8095	7297	8506	9295	7898	8595	1.75239e-06	0.105984	0.0794185	-0.416293
ENSG00000157227.13	MMP14	1528	2400	2412	322	1032	1019	7052	6871	7304	6560	6763	6600	1.75239e-06	0.210093	0.151483	-0.471869
ENSG00000105778.19	AVL9	186	307	345	46	153	177	4334	3885	4521	5017	4637	4804	1.77511e-06	0.0459382	0.0321461	-0.515053
ENSG00000102780.16	DGKH	56	115	86	5	32	35	2618	2236	2303	2944	2684	2474	1.78033e-06	0.0248686	0.00981572	-1.34116
ENSG00000136754.17	ABI1	197	303	296	38	161	155	2317	2086	2321	2677	2483	2691	1.79442e-06	0.0836686	0.0541806	-0.626911
ENSG00000137947.12	GTF2B	177	347	344	95	371	484	1053	902	1078	1281	1242	1274	1.80497e-06	0.197757	0.294454	0.57431
ENSG00000135048.14	CEMIP2	20	43	32	0	15	12	359	361	394	572	585	568	1.86261e-06	0.0588105	0.0146357	-2.00658
ENSG00000162688.17	AGL	67	149	128	19	49	34	820	666	856	862	784	804	1.88802e-06	0.100996	0.058567	-0.786137
ENSG00000198843.13	SELENOT	207	331	350	99	289	329	3542	3217	3643	3666	3485	3616	1.89719e-06	0.059919	0.0849535	0.503659
ENSG00000144233.9	AMMECR1L	59	76	89	8	50	44	1705	1539	1958	2751	2740	2762	1.91123e-06	0.0308364	0.0139691	-1.1424
ENSG00000001167.14	NFYA	357	582	513	77	243	282	4623	3872	4976	5858	4777	4984	1.91168e-06	0.0762896	0.0482382	-0.661312
ENSG00000156052.10	GNAQ	19	35	40	2	3	10	2088	1780	2012	2193	1935	2043	1.95051e-06	0.01104	0.00302954	-1.86557
ENSG00000173744.17	AGFG1	269	444	417	42	246	237	5989	5291	6029	6721	6282	6284	1.9508e-06	0.0459093	0.030843	-0.573846
ENSG00000163281.11	GNPDA2	152	310	285	65	247	321	1109	1105	1257	1139	1045	1103	1.9512e-06	0.148277	0.228051	0.621068
ENSG00000111371.15	SLC38A1	58	131	91	3	34	29	1245	1136	1265	1222	1085	1026	1.9512e-06	0.0528773	0.0207811	-1.34738
ENSG00000198730.9	CTR9	181	414	311	21	107	142	1282	1058	1304	1456	1166	1233	1.96569e-06	0.171052	0.0786106	-1.12164
ENSG00000136104.20	RNASEH2B	36	65	61	5	68	77	562	522	533	429	428	395	2.02192e-06	0.0696562	0.121225	0.799366
ENSG00000140743.8	AC092338.1	218	324	363	49	123	151	2415	2178	2545	2545	2186	2382	2.08594e-06	0.0894853	0.0594711	-0.589462
ENSG00000015171.19	ZMYND11	186	271	269	34	133	117	3184	2909	3221	3411	3084	3295	2.15912e-06	0.055354	0.0358235	-0.627783
ENSG00000064313.12	TAF2	101	223	192	23	76	116	2994	2843	2998	3999	3523	3706	2.20921e-06	0.039985	0.0228334	-0.808314
ENSG00000110075.14	PPP6R3	267	541	519	56	277	291	4831	4528	4916	5871	5555	5427	2.21358e-06	0.0639565	0.0427967	-0.579593
ENSG00000107960.11	STN1	45	56	59	9	15	15	455	418	459	520	487	454	2.24903e-06	0.0865089	0.0403754	-1.09937
ENSG00000177728.17	TMEM94	45	116	80	8	25	13	1045	902	1230	961	1069	1090	2.25764e-06	0.0518455	0.0203183	-1.35144
ENSG00000134769.21	DTNA	153	260	263	15	126	155	2660	2393	2751	3235	2925	3249	2.26045e-06	0.0605651	0.0331566	-0.869193
ENSG00000131711.15	MAP1B	3042	6236	5314	649	2343	2791	42739	37768	44554	47374	39694	42577	2.28021e-06	0.080674	0.0540166	-0.5787
ENSG00000126749.16	EMG1	155	255	227	59	240	256	1024	931	1199	1015	1053	971	2.29628e-06	0.142703	0.218517	0.61473
ENSG00000163734.4	CXCL3	13	13	27	6	35	41	86	64	73	64	63	53	2.31228e-06	0.169223	0.506634	1.58202
ENSG00000125170.11	DOK4	18	39	33	5	7	3	393	380	439	442	530	483	2.31314e-06	0.0510424	0.0183385	-1.47682
ENSG00000140943.17	MBTPS1	132	224	221	22	75	84	4299	3853	4479	4364	3709	3726	2.33475e-06	0.0319834	0.0189589	-0.754449
ENSG00000162650.16	ATXN7L2	23	37	57	33	63	72	411	355	447	387	428	454	2.35955e-06	0.0667422	0.188076	1.49465
ENSG00000177054.14	ZDHHC13	55	102	80	7	21	32	400	355	404	392	383	359	2.3895e-06	0.143061	0.0643582	-1.15243
ENSG00000123636.18	BAZ2B	54	102	75	6	47	25	1408	1226	1243	2110	1749	1809	2.39526e-06	0.0416104	0.0156639	-1.4095
ENSG00000162889.10	MAPKAPK2	219	412	394	60	187	224	3463	3212	4013	4363	4283	4172	2.45127e-06	0.0666413	0.0458493	-0.539516
ENSG00000090273.14	NUDC	249	446	452	49	151	160	1301	1275	1417	1357	1085	1278	2.46286e-06	0.199563	0.123244	-0.695333
ENSG00000170248.15	PDCD6IP	500	957	942	232	777	978	5394	4880	5529	5720	5339	5661	2.48589e-06	0.105013	0.145	0.465481
ENSG00000213398.7	LCAT	0	1	0	7	2	10	194	146	178	210	184	177	2.56031e-06	0.00114658	0.0612798	5.74
ENSG00000143436.11	MRPL9	134	243	236	81	215	235	1006	962	1132	1074	945	1044	2.56525e-06	0.137618	0.227717	0.726572
ENSG00000075785.12	RAB7A	709	1111	1069	138	450	386	4138	3640	4315	4885	3754	4136	2.58522e-06	0.168865	0.0985448	-0.777023
ENSG00000020577.13	SAMD4A	63	75	87	17	50	33	2472	2397	2675	3901	3657	3782	2.6015e-06	0.021483	0.0120487	-0.834313
ENSG00000197771.12	MCMBP	342	652	606	77	313	346	2802	2483	2925	3118	2854	2892	2.62249e-06	0.135264	0.0990179	-0.450013
ENSG00000157954.15	WIPI2	89	153	103	9	40	48	1811	1618	1820	1654	1680	1574	2.64229e-06	0.0465756	0.0229311	-1.02227
ENSG00000004059.11	ARF5	360	675	715	179	664	752	1241	1143	1183	1107	1236	1220	2.66444e-06	0.33847	0.541267	0.677312
ENSG00000005339.14	CREBBP	147	292	212	42	86	118	2851	2267	2940	4111	3348	3571	2.66444e-06	0.0564616	0.0302542	-0.900132
ENSG00000116539.13	ASH1L	276	402	354	41	169	234	7165	6138	6763	8875	7688	8342	2.66928e-06	0.0367212	0.0206328	-0.831671
ENSG00000151657.12	KIN	68	148	139	48	168	196	603	585	594	752	645	729	2.69529e-06	0.136062	0.236734	0.799004
ENSG00000141756.18	FKBP10	1103	1830	1679	408	1383	1818	5519	5080	5539	5355	5354	5233	2.72046e-06	0.20082	0.273827	0.447359
ENSG00000203668.2	CHML	22	52	56	4	19	11	2128	1844	2116	2487	2353	2422	2.72678e-06	0.0144656	0.00579288	-1.32028
ENSG00000184384.14	MAML2	52	104	83	14	61	33	1288	1127	1245	1955	1795	1872	2.74158e-06	0.0452978	0.0243743	-0.89408
ENSG00000132434.9	LANCL2	117	242	218	21	108	103	1027	997	1122	1315	1148	1200	2.75307e-06	0.126279	0.0734893	-0.781005
ENSG00000116729.14	WLS	184	341	371	36	113	123	498	478	667	599	557	538	2.80024e-06	0.378503	0.202766	-0.900485
ENSG00000070018.9	LRP6	57	124	75	13	27	30	1934	1621	1919	2142	1921	1838	2.80907e-06	0.0325004	0.0165781	-0.971179
ENSG00000089280.18	FUS	1040	1882	1839	442	1624	2097	2445	2000	2721	2376	1853	1773	2.85319e-06	0.464135	0.829257	0.837275
ENSG00000145860.11	RNF145	190	278	286	26	114	109	3438	2999	3825	3286	3142	2999	2.85488e-06	0.0522379	0.0315562	-0.727176
ENSG00000010165.20	EEF1AKNMT	57	93	110	2	46	28	377	366	463	510	487	443	2.856e-06	0.150605	0.0531896	-1.50155
ENSG00000075142.13	SRI	504	934	854	189	696	759	1857	1736	2060	1916	1767	1796	2.85892e-06	0.282294	0.365696	0.373447
ENSG00000167721.10	TSR1	441	814	690	180	598	717	3700	3418	4061	3986	3618	3582	2.90723e-06	0.121526	0.164517	0.436968
ENSG00000115504.14	EHBP1	89	178	143	10	66	70	1769	1535	1886	2157	1808	1920	3.02144e-06	0.0549063	0.0273639	-1.0047
ENSG00000123240.17	OPTN	458	722	645	80	336	370	4649	4234	4669	4927	4388	4582	3.02144e-06	0.0952564	0.0670559	-0.506451
ENSG00000165527.7	ARF6	173	211	268	41	92	80	2016	1783	1948	2589	2341	2235	3.1019e-06	0.0811511	0.0421811	-0.944013
ENSG00000135636.14	DYSF	15	30	40	4	6	1	164	128	191	174	190	176	3.16979e-06	0.120689	0.0379868	-1.66772
ENSG00000104723.20	TUSC3	1219	1883	2053	235	989	968	7838	7097	8310	7906	7745	7855	3.18966e-06	0.156102	0.111966	-0.47943
ENSG00000141027.21	NCOR1	190	352	375	53	140	149	7096	6414	7330	8398	6920	7520	3.20578e-06	0.0304477	0.0197838	-0.622011
ENSG00000099904.15	ZDHHC8	58	91	67	20	78	91	909	738	719	523	570	517	3.23133e-06	0.0649924	0.140056	1.10766
ENSG00000168398.6	BDKRB2	47	83	76	18	47	47	788	740	908	1518	1459	1496	3.24456e-06	0.0591928	0.0334306	-0.824252
ENSG00000141367.11	CLTC	3102	6701	6052	640	2349	2991	27836	24744	30138	30430	29189	28450	3.24476e-06	0.131722	0.0811737	-0.698407
ENSG00000152558.15	TMEM123	781	1077	1109	101	378	531	7244	6403	6894	7094	6278	6517	3.2508e-06	0.102974	0.0597401	-0.785507
ENSG00000144674.16	GOLGA4	354	692	601	50	221	297	6810	6098	6047	7348	6143	6562	3.27116e-06	0.0600999	0.0325032	-0.886782
ENSG00000119685.20	TTLL5	33	57	23	1	15	5	1001	938	1027	1150	1025	1090	3.27116e-06	0.0273759	0.00689546	-1.98919
ENSG00000159899.14	NPR2	15	47	32	1	3	9	257	228	326	318	289	270	3.34571e-06	0.0780267	0.0163756	-2.25242
ENSG00000090238.11	YPEL3	80	131	88	41	115	160	419	384	417	383	418	377	3.38433e-06	0.174444	0.33532	0.94277
ENSG00000127483.18	HP1BP3	492	987	787	105	421	458	5888	5519	6282	6858	6154	6233	3.39438e-06	0.0888525	0.0612709	-0.53621
ENSG00000083799.17	CYLD	62	121	146	16	47	69	1749	1603	1907	2294	2215	2111	3.41638e-06	0.0429179	0.024498	-0.808917
ENSG00000109323.10	MANBA	192	360	351	68	289	380	1291	1116	1300	1198	1109	1027	3.56492e-06	0.169033	0.256034	0.599029
ENSG00000004700.16	RECQL	240	434	414	44	193	216	1665	1459	1691	1741	1626	1587	3.57666e-06	0.15744	0.107293	-0.553244
ENSG00000164692.17	COL1A2	16272	29424	26416	3730	12108	13379	93721	82370	100804	88831	90001	81561	3.67876e-06	0.18206	0.140256	-0.376349
ENSG00000187210.14	GCNT1	160	250	237	30	89	116	2587	2282	2685	2594	2336	2467	3.69763e-06	0.0605862	0.0396301	-0.612392
ENSG00000135976.19	ANKRD36	6	6	2	3	10	29	1002	967	849	902	913	909	3.7205e-06	0.00381913	0.0168041	2.1375
ENSG00000131508.16	UBE2D2	269	356	383	35	199	193	2241	1988	2309	2449	2299	2387	3.81857e-06	0.110338	0.0680847	-0.69653
ENSG00000123297.19	TSFM	84	130	134	33	154	145	502	467	425	365	398	411	3.82364e-06	0.175209	0.333847	0.93011
ENSG00000134697.13	GNL2	485	866	840	162	689	849	3340	3009	3466	3132	2919	3191	3.86606e-06	0.155585	0.214523	0.463431
ENSG00000164951.16	PDP1	450	805	704	168	567	644	4485	4215	4892	7509	6928	7017	3.88977e-06	0.100812	0.0794009	-0.344437
ENSG00000135905.19	DOCK10	322	573	543	67	253	300	8656	7917	8274	10040	8608	9109	3.91233e-06	0.0403034	0.0268119	-0.58803
ENSG00000170832.13	USP32	55	91	99	4	40	59	2310	1993	2361	3291	2908	3084	3.91233e-06	0.0257195	0.0113256	-1.18327
ENSG00000107951.14	MTPAP	150	245	237	42	244	241	1098	944	1185	1048	993	1040	3.94085e-06	0.137999	0.19353	0.487899
ENSG00000148660.20	CAMK2G	143	244	219	52	203	219	1489	1299	1548	1402	1346	1347	4.02595e-06	0.0982209	0.139519	0.506359
ENSG00000143819.12	EPHX1	406	747	629	67	254	338	1273	1151	1324	1229	1151	1313	4.03459e-06	0.332103	0.210662	-0.656701
ENSG00000169499.15	PLEKHA2	185	296	298	58	198	184	4108	3919	4505	6546	6253	5791	4.26735e-06	0.0437155	0.0299269	-0.546705
ENSG00000135457.9	TFCP2	39	82	103	2	33	13	832	736	895	926	775	855	4.32914e-06	0.0619504	0.0198105	-1.64485
ENSG00000134077.16	THUMPD3	126	269	185	20	89	103	1299	1089	1317	1448	1314	1421	4.45972e-06	0.108635	0.059066	-0.879089
ENSG00000197217.13	ENTPD4	181	235	223	30	85	108	4652	4241	4960	5138	4383	4596	4.4656e-06	0.0332692	0.0199977	-0.734353
ENSG00000092847.12	AGO1	57	113	97	11	23	29	2899	2608	3306	2868	2504	2484	4.57941e-06	0.0210372	0.0109652	-0.940007
ENSG00000054267.22	ARID4B	77	182	139	27	89	101	1618	1495	1639	2837	2431	2581	4.65157e-06	0.0572494	0.0343507	-0.736922
ENSG00000065911.12	MTHFD2	436	834	807	151	708	777	4814	4387	5476	4524	4471	4217	4.65157e-06	0.0981482	0.143776	0.550785
ENSG00000066739.12	ATG2B	70	142	101	10	51	42	2114	1837	2164	2295	2058	2136	4.65427e-06	0.0356353	0.0187225	-0.928535
ENSG00000127511.9	SIN3B	98	174	123	44	153	156	911	818	949	875	882	888	4.77682e-06	0.104054	0.165954	0.673455
ENSG00000148773.14	MKI67	370	736	657	74	276	371	9109	7922	9145	11520	9171	10057	4.78442e-06	0.0466117	0.0277831	-0.746483
ENSG00000117385.15	P3H1	1383	2273	2179	436	1528	1782	6090	5459	6419	5933	5642	5636	4.90744e-06	0.228405	0.265706	0.218236
ENSG00000146457.16	WTAP	218	366	366	59	195	273	2724	2482	2614	3830	3605	3704	5.06001e-06	0.0849246	0.0570585	-0.573739
ENSG00000106344.8	RBM28	160	331	293	45	275	306	2642	2382	2852	2465	2281	2431	5.06001e-06	0.0686932	0.0967723	0.494427
ENSG00000179271.3	GADD45GIP1	380	638	611	155	544	655	889	829	807	641	787	753	5.07404e-06	0.451	0.752868	0.73927
ENSG00000242247.11	ARFGAP3	426	752	708	168	597	746	3335	2918	3398	3519	3022	3261	5.16261e-06	0.136562	0.186073	0.446318
ENSG00000198826.11	ARHGAP11A	17	65	49	4	11	13	1023	934	1019	1167	1006	1025	5.17359e-06	0.0289805	0.0112805	-1.36126
ENSG00000181722.16	ZBTB20	110	143	153	15	65	62	5313	4856	4586	6088	5692	5847	5.37483e-06	0.0196518	0.00964835	-1.02631
ENSG00000090621.14	PABPC4	582	1034	854	97	399	468	6926	5712	7590	7947	6576	6935	5.37592e-06	0.0859439	0.0531108	-0.69439
ENSG00000163902.12	RPN1	2991	5180	5056	1090	3732	4206	14371	13267	15331	14548	14292	14785	5.37592e-06	0.215116	0.254924	0.244952
ENSG00000139324.12	TMTC3	229	547	421	31	180	177	3252	2942	3116	3297	3139	3191	5.37592e-06	0.0877344	0.0456285	-0.943209
ENSG00000169439.12	SDC2	338	480	453	42	191	217	2415	2185	2358	2372	2032	2316	5.41677e-06	0.130298	0.0779218	-0.741718
ENSG00000100784.12	RPS6KA5	5	40	25	2	3	3	179	160	187	194	201	189	5.4242e-06	0.0844873	0.0213619	-1.98369
ENSG00000180304.14	OAZ2	143	202	208	26	92	67	840	842	1045	990	1003	975	5.908e-06	0.14451	0.0804066	-0.845782
ENSG00000138796.16	HADH	159	229	209	46	205	234	772	628	805	697	616	642	5.96249e-06	0.193894	0.289631	0.578946
ENSG00000105397.13	TYK2	61	69	68	5	15	22	931	824	859	782	944	923	5.96249e-06	0.0552717	0.0193515	-1.51409
ENSG00000142669.15	SH3BGRL3	2524	3835	3677	1146	3317	3744	8613	8232	9503	9181	8731	9084	6.1351e-06	0.269859	0.38907	0.527825
ENSG00000090581.10	GNPTG	189	364	326	105	320	371	1166	1061	975	913	1017	1013	6.2402e-06	0.189648	0.340309	0.843516
ENSG00000168077.14	SCARA3	44	100	149	9	22	19	1232	1241	1475	1281	1467	1436	6.26792e-06	0.049894	0.0165438	-1.59257
ENSG00000038382.20	TRIO	457	824	670	135	458	505	15520	13915	15766	19287	18520	18388	6.32323e-06	0.0302399	0.0241959	-0.321691
ENSG00000205133.11	TRIQK	167	224	235	27	94	111	1921	1778	1910	2071	1859	1858	6.32661e-06	0.0797043	0.0489488	-0.703385
ENSG00000073712.15	FERMT2	470	932	880	162	634	727	5039	4554	4929	8304	7602	8495	6.34907e-06	0.108408	0.074629	-0.538658
ENSG00000068305.17	MEF2A	2199	3502	3725	481	2001	2337	38430	34306	37117	50489	43378	47407	6.48859e-06	0.060188	0.0402382	-0.580909
ENSG00000099901.17	RANBP1	190	328	276	27	133	132	2325	2203	2276	2305	2170	2280	6.55024e-06	0.0818358	0.0502968	-0.702267
ENSG00000144810.16	COL8A1	301	617	566	51	240	295	3110	2970	3325	3319	3155	3464	6.591e-06	0.108663	0.0675283	-0.686299
ENSG00000221852.5	KRTAP1-5	374	527	505	200	622	870	2407	2151	2253	2664	2492	2966	6.591e-06	0.147202	0.254382	0.789199
ENSG00000157540.21	DYRK1A	51	84	91	10	36	63	1853	1783	1924	3072	2798	2887	6.67382e-06	0.0283803	0.0143272	-0.986131
ENSG00000134452.19	FBH1	156	247	290	33	114	131	2245	1928	2305	2345	2343	2256	6.68605e-06	0.0749361	0.0491034	-0.609838
ENSG00000204469.12	PRRC2A	470	727	613	112	272	264	4982	4285	5861	6388	6402	6136	6.79438e-06	0.0853948	0.0467722	-0.868498
ENSG00000075391.16	RASAL2	78	165	127	23	70	61	3141	2728	2984	4084	3612	4013	6.85427e-06	0.0288658	0.0172253	-0.744833
ENSG00000118217.6	ATF6	280	511	459	46	246	220	3688	3258	3578	3954	3519	3562	6.93412e-06	0.0827751	0.0538149	-0.621191
ENSG00000133083.14	DCLK1	53	63	73	8	19	17	604	542	575	561	534	545	6.93412e-06	0.0790812	0.0373046	-1.08398
ENSG00000014824.14	SLC30A9	204	300	293	26	150	138	4144	3741	4060	4358	3924	4040	7.18242e-06	0.0473543	0.0290847	-0.703238
ENSG00000055483.19	AC022966.1	174	305	296	49	146	142	2482	2101	2634	2765	2665	2753	7.18476e-06	0.0751326	0.0534153	-0.492186
ENSG00000286522.1	HIST1H3B	2062	3157	3029	753	2732	2897	2744	2360	2597	1786	2295	2201	7.26545e-06	0.757959	1.243	0.713636
ENSG00000156931.15	VPS8	144	245	232	24	99	136	2070	1735	2003	2342	2106	2146	7.33593e-06	0.0749815	0.0454928	-0.720897
ENSG00000021574.12	SPAST	101	195	155	34	143	202	1165	1026	1168	1065	960	1040	7.38756e-06	0.0935223	0.142186	0.604395
ENSG00000108963.17	DPH1	162	274	230	70	235	253	695	594	704	587	636	660	7.44133e-06	0.235655	0.368482	0.644919
ENSG00000105726.17	ATP13A1	122	189	175	65	160	177	658	493	625	449	503	493	7.50736e-06	0.194397	0.371142	0.932965
ENSG00000134982.17	APC	106	219	209	23	68	93	2823	2630	2735	2918	2626	2768	7.61321e-06	0.0447618	0.0274453	-0.705711
ENSG00000067208.14	EVI5	127	176	156	16	62	72	2712	2482	2702	2984	2501	2549	7.82657e-06	0.0416904	0.0223619	-0.89867
ENSG00000073614.12	KDM5A	493	1045	932	118	456	551	10871	9828	11533	12783	11820	12028	7.85743e-06	0.0527293	0.0365869	-0.527277
ENSG00000123124.13	WWP1	65	73	99	8	16	21	2284	1993	2356	2321	1800	1759	7.93726e-06	0.0257392	0.0105334	-1.289
ENSG00000116030.16	SUMO1	118	202	174	16	79	79	2125	1955	2288	2188	2052	2012	7.93927e-06	0.0545478	0.0323535	-0.753597
ENSG00000085491.17	SLC25A24	288	585	573	125	478	591	2711	2461	2657	2531	2504	2606	7.96818e-06	0.126966	0.18587	0.549848
ENSG00000107863.18	ARHGAP21	45	79	58	3	22	25	5249	4810	5200	6021	5124	6029	8.22074e-06	0.00840029	0.0031427	-1.41843
ENSG00000165802.22	NSMF	9	16	17	9	26	28	806	759	838	727	762	764	8.24898e-06	0.0121307	0.0360116	1.5698
ENSG00000147400.8	CETN2	319	544	457	101	482	616	1797	1556	1730	1592	1480	1604	8.67425e-06	0.182727	0.291722	0.674902
ENSG00000120438.12	TCP1	639	1214	1157	219	885	939	5759	5293	6165	5657	5428	5338	8.91313e-06	0.121219	0.149209	0.299717
ENSG00000111640.15	GAPDH	42786	70007	62816	15402	56205	66307	338856	302365	364763	329422	348044	350004	8.91313e-06	0.12322	0.162072	0.395396
ENSG00000114315.4	HES1	30	72	61	267	1212	1562	384	330	385	5292	5002	5769	9.02992e-06	0.101113	0.216961	1.10146
ENSG00000157617.17	C2CD2	166	234	262	18	103	127	3744	3203	3886	4086	3571	3620	9.30061e-06	0.0434127	0.0244107	-0.830604
ENSG00000064726.9	BTBD1	243	434	411	44	200	195	4696	4237	4638	4789	4328	4781	9.38007e-06	0.0558685	0.0373879	-0.579465
ENSG00000091009.8	RBM27	24	50	29	4	14	6	1222	1083	1243	1529	1336	1370	9.46361e-06	0.0202666	0.00774207	-1.38831
ENSG00000137269.15	LRRC1	32	36	40	3	14	3	223	210	249	243	226	239	9.60796e-06	0.115193	0.0376492	-1.61336
ENSG00000122970.16	IFT81	745	1468	1246	183	846	860	9158	8301	9002	13221	11472	12540	9.90809e-06	0.0905675	0.0596069	-0.603515
ENSG00000137693.14	YAP1	245	366	295	51	127	109	3975	3407	4505	5283	4327	4334	1.00515e-05	0.0546628	0.0284649	-0.941376
ENSG00000168228.15	ZCCHC4	35	70	87	18	86	110	417	402	454	466	423	461	1.00974e-05	0.103	0.180329	0.807994
ENSG00000254999.4	BRK1	503	860	717	179	661	716	3645	3212	3898	3806	3539	3552	1.01823e-05	0.136307	0.174071	0.352814
ENSG00000164442.10	CITED2	735	1083	1085	716	2587	2889	5587	4626	4802	11240	11224	12894	1.02305e-05	0.137007	0.213373	0.639134
ENSG00000064102.15	INTS13	646	1355	1153	113	560	527	6466	6031	6507	7120	6375	6481	1.03607e-05	0.114267	0.070262	-0.701599
ENSG00000118496.5	FBXO30	195	303	324	27	140	162	1992	1593	1934	2305	1972	1958	1.05017e-05	0.105016	0.0599205	-0.809494
ENSG00000179889.18	PDXDC1	273	491	433	68	231	258	4337	3953	4719	4833	4647	4690	1.06003e-05	0.064354	0.048577	-0.405756
ENSG00000124783.14	SSR1	1027	1760	1745	190	742	713	10169	8408	10427	9053	8145	7988	1.06628e-05	0.109467	0.0798846	-0.454499
ENSG00000163191.6	S100A11	1642	2843	2925	650	2482	2617	6024	5753	6175	6593	5999	6309	1.07361e-05	0.287377	0.36944	0.362396
ENSG00000137409.19	MTCH1	338	522	558	81	262	248	3072	2952	3670	3583	3820	3695	1.08484e-05	0.103145	0.0679342	-0.602463
ENSG00000095951.17	HIVEP1	102	184	180	21	109	166	3549	3218	3469	7016	5983	6870	1.0912e-05	0.0316454	0.016406	-0.94777
ENSG00000117592.9	PRDX6	1142	2014	1714	399	1487	1746	4705	4329	5343	4887	4640	4418	1.09264e-05	0.237835	0.313698	0.399419
ENSG00000171488.15	LRRC8C	84	124	128	13	38	61	1282	1120	1394	1475	1247	1385	1.09817e-05	0.0628315	0.0331248	-0.923575
ENSG00000085760.14	MTIF2	75	157	127	7	55	74	1240	1148	1351	1453	1374	1368	1.13157e-05	0.0663463	0.0341756	-0.957051
ENSG00000150867.14	PIP4K2A	117	133	146	16	58	49	2737	2615	3139	2980	2727	2697	1.1422e-05	0.0339121	0.018471	-0.876533
ENSG00000079691.18	CARMIL1	52	78	88	11	41	34	619	527	650	852	760	833	1.14346e-05	0.0856865	0.0442014	-0.954975
ENSG00000165516.11	KLHDC2	76	143	123	10	48	58	636	613	679	679	667	686	1.14346e-05	0.123394	0.065276	-0.91865
ENSG00000144591.18	GMPPA	365	585	591	78	301	322	2571	2406	2753	2723	2849	2833	1.14718e-05	0.140157	0.100793	-0.475657
ENSG00000125971.16	DYNLRB1	9	23	29	3	41	40	952	856	1006	924	964	942	1.15846e-05	0.0145307	0.0302858	1.05953
ENSG00000174010.9	KLHL15	48	103	100	14	42	51	1226	1017	1227	1606	1543	1598	1.16099e-05	0.0496321	0.028314	-0.809757
ENSG00000153936.17	HS2ST1	70	133	100	8	47	39	1727	1550	1861	1843	1729	1615	1.18579e-05	0.0412582	0.0208271	-0.986218
ENSG00000171940.13	ZNF217	297	590	509	67	415	424	3695	3140	3694	7758	6530	6583	1.20175e-05	0.0919238	0.0485208	-0.921835
ENSG00000118503.15	TNFAIP3	649	1186	1128	194	702	756	9045	8180	10101	11656	11028	11385	1.20291e-05	0.0755649	0.0593929	-0.347426
ENSG00000099341.11	PSMD8	1571	2299	2331	649	2038	2417	7068	6551	7590	8038	7728	7781	1.20636e-05	0.207516	0.270392	0.381827
ENSG00000179833.4	SERTAD2	325	445	443	122	384	449	6220	5664	7041	13126	11748	12571	1.20743e-05	0.0459212	0.031873	-0.526823
ENSG00000038274.17	MAT2B	378	570	585	78	284	327	1400	1249	1609	1711	1557	1521	1.26468e-05	0.255218	0.174608	-0.547613
ENSG00000101974.14	ATP11C	50	95	128	15	31	26	1160	1154	1229	1293	1178	1149	1.27637e-05	0.0526168	0.0290224	-0.858356
ENSG00000105556.11	MIER2	100	177	158	56	168	211	759	588	731	761	766	768	1.31197e-05	0.146833	0.236892	0.690051
ENSG00000039523.20	RIPOR1	104	142	123	13	55	41	582	508	677	637	566	569	1.32748e-05	0.150818	0.0761219	-0.98643
ENSG00000134444.14	RELCH	71	177	172	22	67	66	1529	1388	1565	1646	1548	1577	1.33656e-05	0.0633622	0.0418587	-0.598094
ENSG00000151067.21	CACNA1C	27	49	42	4	16	11	660	587	700	783	801	750	1.34648e-05	0.0423989	0.0167652	-1.33856
ENSG00000160752.14	FDPS	218	403	320	39	154	195	1182	1117	1363	1377	1321	1281	1.34886e-05	0.179944	0.114984	-0.646116
ENSG00000114867.20	EIF4G1	1479	2573	2279	382	1292	1223	19033	17462	20394	21093	19386	19746	1.37115e-05	0.0780418	0.0608076	-0.359994
ENSG00000087077.14	TRIP6	275	424	410	48	196	177	1311	1192	1260	1284	1606	1524	1.3884e-05	0.208104	0.116077	-0.842227
ENSG00000276903.1	HIST1H2AL	219	259	274	63	246	249	595	556	577	335	389	416	1.41372e-05	0.314732	0.593344	0.914744
ENSG00000171307.19	ZDHHC16	55	73	72	12	19	21	1159	1134	1261	1209	1102	1161	1.4229e-05	0.0403607	0.0226213	-0.835268
ENSG00000197555.9	SIPA1L1	34	50	59	3	17	17	837	815	960	1142	899	1063	1.43618e-05	0.0385818	0.0135419	-1.51048
ENSG00000117020.17	AKT3	76	150	156	23	40	49	3880	3353	3780	4005	3401	3369	1.46395e-05	0.0238842	0.0150296	-0.668248
ENSG00000184226.15	PCDH9	17	22	27	0	3	4	462	377	424	415	404	384	1.46928e-05	0.0372503	0.00537839	-2.79201
ENSG00000074755.15	ZZEF1	104	223	182	33	79	92	3021	2738	3307	3543	3268	3233	1.50187e-05	0.0387229	0.0271287	-0.513368
ENSG00000129667.12	RHBDF2	72	112	105	21	36	28	536	423	532	507	543	568	1.50187e-05	0.137505	0.0816919	-0.751218
ENSG00000160445.11	ZER1	95	160	149	22	56	52	874	744	852	809	788	776	1.51943e-05	0.114864	0.0743957	-0.626635
ENSG00000172292.14	CERS6	145	244	267	47	122	93	2390	2177	2517	2698	2468	2481	1.52005e-05	0.0646081	0.04755	-0.44227
ENSG00000153395.10	LPCAT1	781	1434	1335	228	897	997	5946	5285	6024	4994	4452	4784	1.52005e-05	0.143206	0.178876	0.32086
ENSG00000141682.11	PMAIP1	15	29	30	14	58	70	187	205	241	318	274	320	1.52034e-05	0.0806187	0.183027	1.18287
ENSG00000050405.13	LIMA1	920	1837	1448	229	819	932	12005	11098	12571	13960	13033	14115	1.52347e-05	0.0818243	0.0587234	-0.478594
ENSG00000065526.11	SPEN	189	396	308	49	125	138	5353	4695	5695	7134	5341	5890	1.52409e-05	0.0392781	0.0225417	-0.801132
ENSG00000024048.10	UBR2	161	346	353	47	160	167	2735	2567	2774	3305	3010	3081	1.53806e-05	0.0727211	0.0496243	-0.551327
ENSG00000152127.9	MGAT5	84	166	130	16	40	67	3249	2929	3524	3656	3101	3188	1.54261e-05	0.0272595	0.0154571	-0.818491
ENSG00000109519.13	GRPEL1	346	558	571	130	444	488	1534	1396	1634	1522	1478	1418	1.5805e-05	0.227099	0.29737	0.388937
ENSG00000132294.15	EFR3A	214	376	331	39	159	193	4219	3465	3928	4393	4076	4348	1.5805e-05	0.0555841	0.0359349	-0.629287
ENSG00000113070.8	HBEGF	175	312	284	77	360	292	2681	2592	3353	8081	7831	8349	1.61261e-05	0.062579	0.0360657	-0.795053
ENSG00000115944.15	COX7A2L	361	571	543	98	453	502	2397	2171	2576	2287	2281	2237	1.61755e-05	0.145848	0.179893	0.30267
ENSG00000139517.9	LNX2	33	71	53	6	21	29	609	507	543	881	730	835	1.61755e-05	0.0653114	0.0273593	-1.2553
ENSG00000197622.13	CDC42SE1	139	154	197	28	104	91	3239	3149	3864	5041	5012	5075	1.64638e-05	0.0345931	0.0184095	-0.910033
ENSG00000176444.19	CLK2	39	36	25	15	58	73	754	697	833	1000	835	860	1.71093e-05	0.0333491	0.0642611	0.946297
ENSG00000135932.11	CAB39	139	151	180	25	61	86	2177	2016	2273	2805	2403	2491	1.73229e-05	0.052842	0.0288498	-0.873122
ENSG00000179195.16	ZNF664	41	67	54	10	20	15	4134	3742	4238	5066	4169	4507	1.73784e-05	0.00946681	0.00490153	-0.949645
ENSG00000143324.13	XPR1	56	83	68	12	23	13	1109	1076	1100	1150	982	979	1.78116e-05	0.0449338	0.0242419	-0.890296
ENSG00000113068.9	PFDN1	107	184	150	40	172	228	1360	1188	1475	1607	1518	1522	1.78116e-05	0.0773176	0.109269	0.499012
ENSG00000137834.15	SMAD6	40	55	57	8	37	72	311	324	369	951	944	1035	1.78119e-05	0.107942	0.0434745	-1.31201
ENSG00000100330.15	MTMR3	60	121	124	16	53	73	1984	1759	2106	2757	2655	2562	1.80065e-05	0.0358926	0.0215159	-0.738283
ENSG00000110218.9	PANX1	92	157	131	14	54	62	1477	1277	1490	1502	1436	1353	1.82324e-05	0.0630743	0.0363368	-0.795621
ENSG00000100403.12	ZC3H7B	150	208	177	22	75	88	3184	3145	3531	3231	3418	3396	1.83816e-05	0.0389836	0.0225766	-0.788042
ENSG00000113734.17	BNIP1	60	109	111	32	138	157	384	362	483	493	486	430	1.84816e-05	0.158678	0.272632	0.780852
ENSG00000121892.15	PDS5A	306	509	433	64	239	212	5854	5176	5991	6176	5442	5802	1.85222e-05	0.0517335	0.0368517	-0.489368
ENSG00000101901.11	ALG13	125	264	244	53	242	285	1184	1059	1146	1244	1167	1247	1.86127e-05	0.128215	0.183501	0.517224
ENSG00000150433.9	TMEM218	53	99	94	17	24	33	330	297	377	376	340	355	1.90437e-05	0.170505	0.103937	-0.71411
ENSG00000143727.16	ACP1	205	393	395	69	328	401	2162	1861	2234	2134	1988	2048	1.9117e-05	0.109844	0.148017	0.4303
ENSG00000086065.14	CHMP5	213	369	361	57	338	389	1245	1070	1228	1185	1119	1154	1.91576e-05	0.186033	0.251842	0.436963
ENSG00000101333.16	PLCB4	49	83	79	11	26	31	1252	1044	1198	1491	1263	1317	1.94218e-05	0.0423562	0.0223166	-0.924454
ENSG00000165915.14	SLC39A13	124	219	194	60	191	238	1057	987	1138	903	1112	997	1.94426e-05	0.118125	0.200181	0.760995
ENSG00000177853.14	ZNF518A	15	41	56	4	20	12	779	755	742	1205	1108	1187	1.96233e-05	0.0326217	0.0125523	-1.37787
ENSG00000013288.8	MAN2B2	211	427	402	137	333	376	1551	1316	1522	1385	1358	1403	1.96488e-05	0.16346	0.272546	0.737564
ENSG00000101745.17	ANKRD12	192	414	303	48	160	242	5418	4728	5075	8077	7394	7542	1.98225e-05	0.0412195	0.0232997	-0.823017
ENSG00000142149.9	HUNK	10	5	10	0	0	1	69	52	77	104	106	112	1.98407e-05	0.0978936	0.00275006	-5.15368
ENSG00000163297.17	ANTXR2	131	325	248	35	71	88	2214	1934	2239	2230	1903	1938	2.01507e-05	0.0751298	0.0441772	-0.766083
ENSG00000105810.9	CDK6	73	106	130	10	46	41	2737	2546	2603	2897	2651	2601	2.02e-05	0.0275297	0.0142021	-0.954885
ENSG00000105968.18	H2AFV	240	411	417	33	209	172	2724	2505	2923	2809	2654	2534	2.04397e-05	0.0915363	0.0587928	-0.638705
ENSG00000105552.15	BCAT2	111	126	130	47	132	178	369	351	366	334	353	322	2.07027e-05	0.245821	0.444299	0.853922
ENSG00000124191.18	TOX2	149	279	239	73	229	226	681	551	633	605	558	562	2.07403e-05	0.249397	0.391621	0.651014
ENSG00000188706.13	ZDHHC9	270	467	417	50	163	156	3058	2588	3345	3083	2495	2563	2.144e-05	0.0902596	0.057773	-0.643685
ENSG00000131016.17	AKAP12	127	269	256	53	174	192	2404	2239	2675	4112	4091	4406	2.15285e-05	0.0611902	0.0414178	-0.563049
ENSG00000175634.15	RPS6KB2	33	40	40	26	42	77	758	696	848	711	814	789	2.15983e-05	0.0356181	0.0858072	1.26849
ENSG00000107949.17	BCCIP	278	509	494	94	428	420	1305	1208	1374	1287	1210	1247	2.19269e-05	0.229037	0.297475	0.377188
ENSG00000161010.15	MRNIP	29	71	80	23	70	66	489	403	457	392	363	353	2.20923e-05	0.0900217	0.18606	1.04742
ENSG00000079257.8	LXN	424	708	587	76	359	356	2409	2165	2385	2710	2446	2595	2.21618e-05	0.1742	0.119715	-0.541141
ENSG00000105855.10	ITGB8	19	35	34	4	3	8	571	525	548	589	526	567	2.24051e-05	0.037116	0.0141608	-1.39014
ENSG00000164172.19	MOCS2	97	186	196	33	182	221	1333	1311	1274	1223	1098	1204	2.2558e-05	0.0840423	0.138217	0.717749
ENSG00000167186.11	COQ7	60	86	87	22	97	121	606	552	671	640	629	671	2.27756e-05	0.0907215	0.14306	0.657102
ENSG00000088986.11	DYNLL1	722	1062	1055	266	899	942	3707	3118	3671	3626	3469	3465	2.28604e-05	0.19222	0.248936	0.373022
ENSG00000198837.10	DENND4B	22	42	34	2	11	7	520	431	595	598	586	543	2.28934e-05	0.0443616	0.0137976	-1.6849
ENSG00000132326.12	PER2	150	255	232	53	166	159	1795	1539	1918	2734	2597	2553	2.32494e-05	0.0853112	0.0615956	-0.469907
ENSG00000167985.6	SDHAF2	1	2	0	0	9	12	183	137	204	135	185	176	2.35376e-05	0.00419977	0.0390144	3.21562
ENSG00000164484.11	TMEM200A	74	124	98	13	45	56	579	504	608	734	646	658	2.36388e-05	0.123866	0.0679291	-0.86668
ENSG00000116133.13	DHCR24	429	583	642	87	255	297	4073	3808	4585	4078	4070	4088	2.38142e-05	0.0946266	0.0663248	-0.512698
ENSG00000273611.5	ZNHIT3	99	231	188	58	203	208	487	468	549	529	467	519	2.40033e-05	0.235526	0.384468	0.706974
ENSG00000111676.15	ATN1	77	112	122	7	40	26	918	672	1150	1069	888	911	2.49594e-05	0.0810892	0.0300878	-1.43033
ENSG00000049656.14	CLPTM1L	335	561	416	73	217	215	4906	4257	5235	5107	5207	5023	2.50932e-05	0.0646613	0.0426152	-0.601534
ENSG00000127337.7	YEATS4	1488	2551	2598	279	1230	1381	9786	8615	8988	10431	9277	9993	2.52831e-05	0.168941	0.114024	-0.567183
ENSG00000146007.10	ZMAT2	356	603	541	104	490	516	2222	2068	2312	2284	2103	2186	2.59751e-05	0.159527	0.196863	0.303391
ENSG00000143321.19	HDGF	530	914	858	136	456	481	7090	6895	7860	8024	7445	7464	2.60323e-05	0.0737381	0.0584443	-0.33535
ENSG00000073331.18	ALPK1	61	91	77	3	37	55	634	583	665	849	819	841	2.6121e-05	0.0868158	0.0379218	-1.19493
ENSG00000089327.14	FXYD5	919	1303	1210	342	1223	1249	3293	3118	3089	3149	2807	3085	2.6121e-05	0.257399	0.384883	0.580415
ENSG00000103222.19	ABCC1	373	706	594	160	572	682	2447	2022	2800	2536	2401	2251	2.67751e-05	0.161003	0.238533	0.5671
ENSG00000067900.8	ROCK1	187	397	354	36	138	188	4324	3843	4112	4999	4218	4333	2.69391e-05	0.0524656	0.0314235	-0.739529
ENSG00000168827.14	GFM1	241	495	468	94	380	409	2037	1783	1990	1896	1735	1818	2.70806e-05	0.14261	0.194053	0.44437
ENSG00000140988.16	RPS2	2093	2993	3219	851	2512	2979	22580	20600	21739	21189	19765	20553	2.71259e-05	0.0906222	0.130471	0.525789
ENSG00000166352.16	C11orf74	37	59	69	1	25	15	252	204	203	257	234	240	2.79447e-05	0.174755	0.0562675	-1.63496
ENSG00000003056.8	M6PR	221	434	389	51	169	176	1912	1797	2168	2008	1807	1838	2.84794e-05	0.123124	0.0879001	-0.486177
ENSG00000049239.12	H6PD	76	147	119	20	34	65	1510	1401	1614	1564	1619	1625	2.87755e-05	0.0525985	0.0331974	-0.66395
ENSG00000109775.11	UFSP2	105	223	185	36	198	250	708	638	757	770	695	729	2.88006e-05	0.168253	0.245649	0.545969
ENSG00000122203.15	KIAA1191	98	223	162	54	177	175	5198	4681	5823	5296	4752	4968	2.94622e-05	0.0211869	0.0342381	0.692431
ENSG00000181704.12	YIPF6	192	341	284	34	146	160	2656	2456	2730	2906	2948	2623	2.95645e-05	0.0729966	0.0473493	-0.624485
ENSG00000126705.14	AHDC1	44	87	57	9	24	41	270	240	243	375	363	361	2.98611e-05	0.174166	0.0825914	-1.0764
ENSG00000110422.12	HIPK3	78	122	112	14	50	80	3782	3326	3910	5200	4640	4897	3.00323e-05	0.0200548	0.0114002	-0.81488
ENSG00000180185.11	FAHD1	119	173	185	39	184	194	720	616	671	706	640	620	3.01279e-05	0.168293	0.24728	0.555173
ENSG00000101844.18	ATG4A	40	42	48	2	14	15	367	320	369	374	378	364	3.01279e-05	0.0901105	0.0303126	-1.57178
ENSG00000124535.15	WRNIP1	157	192	192	32	71	83	1183	1105	1210	1210	1116	1104	3.02486e-05	0.111855	0.0738332	-0.599291
ENSG00000138640.15	FAM13A	85	107	81	24	61	73	850	797	940	1649	1448	1552	3.04337e-05	0.0771289	0.0445365	-0.792286
ENSG00000099290.17	WASHC2A	35	66	63	24	71	75	1753	1556	1871	1922	1695	1725	3.07505e-05	0.0219851	0.0409247	0.896447
ENSG00000169902.15	TPST1	92	136	119	14	49	64	1323	1186	1408	1482	1371	1344	3.08647e-05	0.063243	0.0364166	-0.796308
ENSG00000080822.17	CLDND1	110	142	161	18	67	78	1184	1132	1288	1439	1284	1336	3.09477e-05	0.0819556	0.0484424	-0.75857
ENSG00000170955.10	CAVIN3	245	439	381	37	140	184	964	900	993	827	990	963	3.12767e-05	0.260508	0.153362	-0.764385
ENSG00000211460.12	TSN	263	493	521	90	389	454	1816	1558	1904	1590	1565	1440	3.17747e-05	0.167565	0.237674	0.504265
ENSG00000074201.8	CLNS1A	278	459	418	93	350	442	1797	1712	1916	1794	1807	1795	3.17747e-05	0.149769	0.195187	0.382119
ENSG00000161021.13	MAML1	127	198	146	20	86	89	1936	1638	2185	2441	2324	2283	3.191e-05	0.0585979	0.0328789	-0.833689
ENSG00000165792.17	METTL17	52	125	124	37	104	139	545	561	649	529	551	554	3.28076e-05	0.116217	0.215365	0.889969
ENSG00000120370.12	GORAB	73	140	104	29	143	111	1226	1031	1179	1110	1063	1083	3.32412e-05	0.0644746	0.103741	0.686189
ENSG00000185404.16	SP140L	53	133	124	31	105	127	683	617	653	627	554	575	3.33098e-05	0.107268	0.183391	0.773711
ENSG00000156599.11	ZDHHC5	167	226	199	11	98	121	3073	2703	3504	3615	3424	3422	3.37196e-05	0.0460571	0.0230135	-1.00094
ENSG00000100201.21	DDX17	1356	2491	2299	381	1423	1589	18236	16786	19229	21080	19760	20441	3.43322e-05	0.0788676	0.0670658	-0.233856
ENSG00000155542.11	SETD9	4	25	17	6	17	36	128	106	117	82	90	83	3.46316e-05	0.08404	0.271009	1.68919
ENSG00000173757.9	STAT5B	82	114	119	12	58	46	1248	1152	1353	1469	1358	1320	3.48311e-05	0.0598353	0.0334616	-0.838492
ENSG00000233822.4	HIST1H2BN	199	256	244	72	221	287	1042	943	1034	750	850	890	3.55237e-05	0.166922	0.287907	0.786425
ENSG00000054983.17	GALC	66	175	150	47	145	178	655	602	654	714	627	642	3.61666e-05	0.138023	0.232756	0.75391
ENSG00000140455.17	USP3	60	95	76	4	42	38	918	815	936	1094	1001	1037	3.65008e-05	0.0615158	0.0282393	-1.12325
ENSG00000122705.17	CLTA	349	585	608	123	489	540	1924	1712	2012	1893	1709	1903	3.76694e-05	0.191038	0.250618	0.391629
ENSG00000182718.16	ANXA2	2711	4824	4649	1004	4051	4626	46422	41538	48326	49334	45398	49075	3.79616e-05	0.0623605	0.0800546	0.360352
ENSG00000183978.8	COA3	153	252	225	41	76	104	659	597	671	609	612	616	3.8449e-05	0.230312	0.167405	-0.460247
ENSG00000013297.11	CLDN11	645	810	842	116	324	340	15259	13929	15244	14828	13701	14606	3.86904e-05	0.037217	0.023585	-0.658091
ENSG00000148700.14	ADD3	711	1329	1194	147	553	725	7627	6854	7722	8547	7410	7667	3.88868e-05	0.101311	0.0715386	-0.501993
ENSG00000113845.9	TIMMDC1	164	268	261	49	96	111	1038	908	1006	974	1023	969	3.94119e-05	0.164935	0.121623	-0.439482
ENSG00000127947.16	PTPN12	302	631	491	54	246	321	3829	3178	4073	5716	4388	4859	3.96697e-05	0.0891415	0.0475683	-0.906097
ENSG00000006576.16	PHTF2	213	385	376	56	140	183	3043	2579	2836	3186	2762	2859	3.98014e-05	0.0801046	0.0558886	-0.519329
ENSG00000082515.18	MRPL22	225	416	391	82	393	393	435	429	480	487	422	435	4.02393e-05	0.533383	0.755283	0.501845
ENSG00000215251.4	FASTKD5	156	311	265	46	156	164	1214	1041	1407	1760	1591	1627	4.02393e-05	0.138979	0.091662	-0.600476
ENSG00000144426.18	NBEAL1	148	364	280	37	131	178	2517	2252	2407	3201	3141	3023	4.07675e-05	0.0751386	0.0441059	-0.768584
ENSG00000144283.21	PKP4	54	76	116	8	33	24	2352	2078	2359	2349	2103	2037	4.13971e-05	0.0253374	0.0124978	-1.01959
ENSG00000160688.19	FLAD1	45	79	69	6	23	17	469	424	500	402	489	470	4.15475e-05	0.0971502	0.0426639	-1.1872
ENSG00000113742.14	CPEB4	64	102	83	17	50	55	2483	2152	2518	3739	3358	3429	4.21912e-05	0.0247216	0.0148398	-0.736294
ENSG00000147316.13	MCPH1	126	316	247	68	323	349	1506	1348	1502	1603	1424	1664	4.22261e-05	0.107541	0.183062	0.767442
ENSG00000159176.14	CSRP1	637	1032	1044	205	768	750	6813	6156	7769	10143	10266	10205	4.23629e-05	0.0920754	0.0692304	-0.411411
ENSG00000101546.13	RBFA	35	72	80	16	64	83	701	658	708	624	596	565	4.32684e-05	0.0618307	0.107107	0.792658
ENSG00000136738.15	STAM	248	344	334	38	144	105	1807	1689	1786	1672	1494	1658	4.33743e-05	0.125136	0.075576	-0.727492
ENSG00000125037.12	EMC3	361	606	555	79	313	288	1853	1737	1976	2007	1850	1871	4.35828e-05	0.192076	0.145448	-0.401181
ENSG00000123191.14	ATP7B	15	52	43	3	5	14	320	291	353	357	327	303	4.4386e-05	0.0756648	0.028014	-1.43347
ENSG00000175110.11	MRPS22	266	547	430	112	389	463	1210	1173	1239	1142	1150	1149	4.50088e-05	0.237165	0.341561	0.526252
ENSG00000100036.13	SLC35E4	51	77	78	5	24	25	303	316	349	301	387	366	4.52275e-05	0.150303	0.0594363	-1.33845
ENSG00000008394.13	MGST1	968	1727	1629	336	1382	1691	2760	2386	2881	2703	2382	2620	4.52558e-05	0.376319	0.519966	0.466462
ENSG00000132300.19	PTCD3	184	376	312	59	324	393	2480	2234	2569	2457	2331	2467	4.5259e-05	0.0828291	0.119576	0.529721
ENSG00000153250.20	RBMS1	116	179	178	34	99	137	3424	3248	3593	5509	4855	5261	4.5259e-05	0.0325174	0.0214621	-0.599419
ENSG00000083720.13	OXCT1	144	238	196	48	206	266	1178	1026	1217	1244	1247	1154	4.737e-05	0.119506	0.165175	0.466914
ENSG00000155760.2	FZD7	65	112	88	20	66	62	699	608	707	1118	1094	1078	4.78921e-05	0.0927914	0.0572174	-0.697537
ENSG00000132155.11	RAF1	114	190	186	22	95	95	3908	3521	4278	4454	4467	4466	4.94589e-05	0.0293915	0.0188675	-0.639493
ENSG00000162836.12	ACP6	22	32	16	2	4	3	139	130	145	153	139	124	4.94955e-05	0.123232	0.0323793	-1.92824
ENSG00000123395.14	ATG101	206	239	299	44	130	120	998	991	1065	1249	1376	1325	4.96975e-05	0.175135	0.0973172	-0.847704
ENSG00000110514.19	MADD	75	114	117	26	50	72	1185	1096	1354	1795	1677	1671	4.97037e-05	0.059563	0.0393311	-0.598746
ENSG00000121766.15	ZCCHC17	65	105	115	9	54	51	808	744	792	964	941	932	5.01646e-05	0.0850183	0.0454239	-0.90432
ENSG00000120451.10	SNX19	64	88	79	14	29	36	2620	2294	2650	2861	2638	2767	5.06939e-05	0.0219414	0.0131236	-0.74149
ENSG00000133028.12	SCO1	84	179	162	39	113	172	1161	1127	1188	1021	968	979	5.11835e-05	0.0838291	0.133804	0.674595
ENSG00000105329.9	TGFB1	243	396	401	48	178	178	528	414	556	564	502	482	5.14815e-05	0.489304	0.32124	-0.607081
ENSG00000197632.9	SERPINB2	241	522	458	138	664	656	2250	2097	2618	2779	2954	3032	5.1883e-05	0.120584	0.194278	0.688081
ENSG00000167323.11	STIM1	105	179	154	19	69	69	961	892	1138	1041	1015	1040	5.19111e-05	0.103197	0.0626286	-0.720507
ENSG00000100504.17	PYGL	674	1300	1264	259	1131	1278	4620	4110	4750	4809	4269	4520	5.1942e-05	0.166203	0.230184	0.469841
ENSG00000196576.15	PLXNB2	890	1471	1393	212	545	653	6761	5821	6226	6081	6468	6638	5.21703e-05	0.140147	0.0958582	-0.547964
ENSG00000090863.11	GLG1	1748	3297	3114	696	2732	3323	11308	9893	12214	12225	10900	10748	5.25047e-05	0.16972	0.236619	0.479405
ENSG00000151914.20	DST	258	634	634	164	701	902	38219	35655	34835	37978	35647	35589	5.29225e-05	0.00946626	0.01876	0.986797
ENSG00000175224.16	ATG13	56	84	65	8	30	17	1130	984	1208	1068	1012	1068	5.33434e-05	0.0442381	0.0228387	-0.953809
ENSG00000115998.7	C2orf42	39	42	30	2	21	19	294	273	305	488	466	428	5.3768e-05	0.0949028	0.0320026	-1.56826
ENSG00000132478.10	UNK	39	77	78	33	87	92	564	517	571	657	608	629	5.39674e-05	0.0808716	0.147951	0.871414
ENSG00000179134.15	SAMD4B	177	285	198	36	106	80	3126	2739	3494	3649	3423	3596	5.39674e-05	0.0504043	0.0279714	-0.849592
ENSG00000116350.17	SRSF4	156	344	273	81	295	303	2164	2104	2254	2449	2282	2380	5.39816e-05	0.0813702	0.117504	0.530132
ENSG00000163608.15	NEPRO	91	156	163	26	158	168	1448	1270	1455	1343	1417	1347	5.39816e-05	0.0685555	0.0955267	0.478632
ENSG00000143933.18	CALM2	947	1611	1672	170	892	830	11895	10159	11804	13491	12551	12838	5.44969e-05	0.0873009	0.0563771	-0.630887
ENSG00000177189.14	RPS6KA3	254	523	481	43	249	218	5682	4853	5529	6093	5741	5496	5.46229e-05	0.0539608	0.0337257	-0.678062
ENSG00000150756.14	ATPSCKMT	227	449	438	27	156	180	1885	1745	1967	1635	1563	1446	5.5491e-05	0.137275	0.0871829	-0.65495
ENSG00000116209.11	TMEM59	2140	4127	3991	462	1886	2035	8576	7499	8916	8580	8055	8026	5.55106e-05	0.284258	0.212349	-0.420765
ENSG00000040531.14	CTNS	38	70	66	7	14	23	391	423	466	437	426	421	5.55106e-05	0.0943648	0.0453025	-1.05866
ENSG00000147050.14	KDM6A	75	131	136	21	82	95	1936	1721	1938	3140	2804	3102	5.60317e-05	0.042567	0.0261572	-0.70253
ENSG00000120129.6	DUSP1	1756	2330	2468	1600	6294	6547	15499	10993	13986	30179	31393	31538	5.63319e-05	0.116286	0.187337	0.687956
ENSG00000129219.14	PLD2	71	93	121	31	106	134	605	569	697	604	587	643	5.63319e-05	0.108231	0.179303	0.728288
ENSG00000083896.12	YTHDC1	177	300	265	30	117	117	1333	1285	1352	1508	1204	1271	5.68511e-05	0.131108	0.0807726	-0.698812
ENSG00000138002.15	IFT172	101	197	178	49	179	223	1180	1031	1392	1317	1248	1286	5.93521e-05	0.0918502	0.140516	0.613383
ENSG00000115306.16	SPTBN1	616	966	1162	263	905	1108	32720	29753	32872	33813	29727	31336	5.96055e-05	0.0201188	0.0292274	0.538779
ENSG00000138668.19	HNRNPD	433	852	901	89	276	376	1891	1617	2002	2227	1732	1775	6.00943e-05	0.273619	0.15888	-0.784227
ENSG00000166012.16	TAF1D	517	972	1121	255	965	1238	2166	1936	2456	2328	1831	1897	6.00943e-05	0.274801	0.482599	0.812437
ENSG00000109787.13	KLF3	132	208	230	49	186	233	2043	1957	2287	4398	4240	4592	6.11322e-05	0.0636293	0.0420713	-0.596854
ENSG00000125841.13	NRSN2	135	169	160	5	71	56	1115	1034	1331	1102	1306	1183	6.17456e-05	0.0967489	0.0378396	-1.35435
ENSG00000051108.15	HERPUD1	554	1000	909	102	336	457	3510	3054	3859	3497	2932	3131	6.18798e-05	0.165264	0.113542	-0.541545
ENSG00000168806.7	LCMT2	43	77	60	18	72	88	418	393	445	426	399	421	6.21161e-05	0.100594	0.168749	0.746328
ENSG00000135049.15	AGTPBP1	72	132	152	18	66	51	1473	1371	1538	1611	1546	1606	6.24065e-05	0.0560725	0.0360264	-0.638238
ENSG00000102572.14	STK24	102	148	125	15	79	62	1554	1418	1681	1971	1729	1820	6.24816e-05	0.0577267	0.0332998	-0.793727
ENSG00000152465.18	NMT2	430	807	733	87	331	346	4300	3916	4940	4481	4195	3866	6.26501e-05	0.104302	0.0741453	-0.492346
ENSG00000126709.15	IFI6	274	536	489	173	467	541	843	688	928	818	837	908	6.28057e-05	0.367164	0.596932	0.701144
ENSG00000117298.16	ECE1	1317	2236	1989	344	1090	1280	9303	8315	9579	9720	8947	9038	6.34776e-05	0.14321	0.122167	-0.229278
ENSG00000111196.10	MAGOHB	49	100	97	16	157	120	496	460	498	495	461	437	6.3623e-05	0.116283	0.225955	0.95839
ENSG00000172590.18	MRPL52	150	229	229	39	200	199	272	262	320	212	238	216	6.40116e-05	0.50383	0.758724	0.590639
ENSG00000197162.9	ZNF785	19	35	25	3	24	56	353	343	350	257	259	241	6.41064e-05	0.0528951	0.110119	1.05786
ENSG00000150457.9	LATS2	55	90	73	18	54	46	1238	1048	1412	2296	2075	2084	6.42684e-05	0.0418785	0.024102	-0.797058
ENSG00000138231.12	DBR1	115	251	238	24	91	130	585	548	611	648	641	644	6.4482e-05	0.23691	0.148273	-0.676078
ENSG00000084234.17	APLP2	1716	3054	2834	428	1531	1748	8309	7512	8389	9096	7900	8393	6.46697e-05	0.219201	0.178068	-0.29983
ENSG00000140718.21	FTO	185	334	287	57	281	310	2098	1902	2267	2276	2027	2092	6.57033e-05	0.0900006	0.116607	0.373644
ENSG00000126107.15	HECTD3	77	119	102	21	97	112	791	789	855	723	647	627	6.67414e-05	0.0868077	0.133434	0.620226
ENSG00000111802.14	TDP2	137	301	273	12	108	102	839	726	928	853	796	719	6.70798e-05	0.19589	0.100186	-0.967367
ENSG00000136450.13	SRSF1	1	2	3	2	4	14	2454	2155	2418	2106	2028	2004	6.72429e-05	0.000579343	0.00378055	2.70611
ENSG00000161204.11	ABCF3	288	509	506	145	450	472	1498	1444	1598	1609	1675	1629	6.76189e-05	0.199798	0.276047	0.466375
ENSG00000148143.13	ZNF462	38	77	46	5	29	23	1329	1193	1298	1839	1542	1702	6.82055e-05	0.0294479	0.0129759	-1.18233
ENSG00000071894.17	CPSF1	189	323	273	76	222	227	1600	1421	1564	1193	1297	1212	6.88108e-05	0.120373	0.183446	0.607848
ENSG00000275835.5	TUBGCP5	32	75	61	9	82	70	456	382	460	408	399	395	6.92182e-05	0.0885955	0.143923	0.699996
ENSG00000113360.16	DROSHA	165	242	241	26	88	98	1904	1672	1883	2020	1535	1723	6.9504e-05	0.0842765	0.0497863	-0.759381
ENSG00000112651.12	MRPL2	195	268	270	69	254	352	464	405	474	484	440	445	7.03733e-05	0.39029	0.582855	0.57859
ENSG00000101421.4	CHMP4B	377	668	574	60	265	311	1752	1711	1876	2233	1697	1813	7.03733e-05	0.212143	0.129266	-0.714699
ENSG00000254122.2	PCDHGB7	131	243	207	28	63	79	365	330	369	370	296	287	7.05745e-05	0.380738	0.239704	-0.667544
ENSG00000120008.16	WDR11	240	492	417	94	366	409	2976	2667	3080	3024	2840	2995	7.11021e-05	0.0910435	0.117785	0.371523
ENSG00000213593.10	TMX2	111	206	194	37	175	232	1419	1370	1592	1551	1436	1513	7.12223e-05	0.0810618	0.111974	0.466065
ENSG00000175183.10	CSRP2	37	46	71	26	76	78	296	264	341	343	329	291	7.12223e-05	0.121214	0.241965	0.997237
ENSG00000103507.14	BCKDK	236	333	285	35	136	127	2214	1896	1998	1972	2025	1985	7.12576e-05	0.100206	0.0611248	-0.713145
ENSG00000092010.15	PSME1	439	732	658	167	598	728	1282	1139	1421	1450	1226	1320	7.14296e-05	0.3356	0.451888	0.429221
ENSG00000184277.13	TM2D3	722	1247	1168	250	972	1114	3681	3286	4046	3463	3768	3540	7.1509e-05	0.199722	0.25945	0.377464
ENSG00000103495.14	MAZ	196	286	278	104	348	406	3079	2951	3558	3779	4376	4127	7.16903e-05	0.0564137	0.0859942	0.608193
ENSG00000114346.13	ECT2	153	371	299	32	155	174	2030	1769	2126	2365	2377	2434	7.20713e-05	0.0947948	0.0578954	-0.71136
ENSG00000117280.13	RAB29	40	66	47	6	24	18	436	392	453	529	482	494	7.25675e-05	0.0848854	0.0399115	-1.08871
ENSG00000186416.14	NKRF	125	209	146	16	85	82	799	718	844	933	808	878	7.26663e-05	0.144432	0.080508	-0.843191
ENSG00000139211.6	AMIGO2	190	270	247	30	99	87	3109	2748	3095	3043	2532	2446	7.28197e-05	0.0564619	0.0345982	-0.706579
ENSG00000169375.15	SIN3A	155	198	189	23	117	130	1515	1358	1581	2113	1838	1927	7.28197e-05	0.0879031	0.0525394	-0.742515
ENSG00000132388.12	UBE2G1	164	290	294	36	98	146	1729	1559	1836	1930	1585	1799	7.28197e-05	0.101713	0.0657535	-0.629362
ENSG00000155229.21	MMS19	231	406	399	71	327	386	2120	1997	2465	1958	2057	1974	7.36882e-05	0.109943	0.151134	0.459066
ENSG00000153774.9	CFDP1	149	223	261	36	114	115	713	678	709	837	762	775	7.36882e-05	0.211645	0.142107	-0.574669
ENSG00000140853.15	NLRC5	82	119	113	17	47	60	2177	2049	2563	2646	2830	2789	7.38909e-05	0.0329977	0.0190533	-0.792323
ENSG00000163629.13	PTPN13	26	65	54	4	13	22	1527	1355	1469	1648	1441	1564	7.48991e-05	0.0226152	0.00988409	-1.19411
ENSG00000120820.12	GLT8D2	61	66	75	7	23	22	251	210	255	224	231	250	7.52527e-05	0.20613	0.0936107	-1.13881
ENSG00000108854.16	SMURF2	92	189	97	19	81	59	4542	4072	4656	7529	7149	7351	7.52527e-05	0.0199787	0.0089328	-1.16128
ENSG00000151892.14	GFRA1	5	7	13	0	0	0	98	101	90	85	98	102	7.54423e-05	0.059596	0.0105702	-2.49522
ENSG00000169733.12	RFNG	69	119	120	45	117	115	375	355	398	305	372	349	7.57767e-05	0.190503	0.361074	0.92248
ENSG00000182446.14	NPLOC4	625	1045	984	140	533	694	5796	5112	6111	6510	6282	6200	7.7448e-05	0.109616	0.0851686	-0.364059
ENSG00000163541.12	SUCLG1	287	485	476	128	430	451	1262	1150	1308	1412	1353	1351	7.80768e-05	0.234904	0.306216	0.382477
ENSG00000169715.14	MT1E	496	680	570	171	706	816	2238	2073	2277	2233	2075	2327	7.85179e-05	0.190766	0.301554	0.660612
ENSG00000166261.11	ZNF202	31	64	69	8	22	27	975	911	1117	1337	1199	1210	7.90346e-05	0.0374527	0.0194906	-0.94229
ENSG00000170004.16	CHD3	328	548	500	81	238	236	6002	5836	6665	7229	6158	6009	7.90346e-05	0.0522621	0.0371958	-0.490626
ENSG00000124098.10	FAM210B	80	180	155	36	132	165	1653	1494	1666	1615	1415	1486	7.92044e-05	0.0590169	0.0884276	0.583369
ENSG00000117519.16	CNN3	1999	3496	3368	572	1804	1826	12201	10659	12059	15271	12830	12992	7.98898e-05	0.177277	0.130347	-0.443647
ENSG00000126777.18	KTN1	832	1632	1662	147	691	758	13036	11915	11939	13717	12264	13269	8.02716e-05	0.0769095	0.0472107	-0.704047
ENSG00000090661.12	CERS4	80	109	125	18	41	42	479	468	492	493	469	476	8.03995e-05	0.154817	0.0968536	-0.676684
ENSG00000175087.10	PDIK1L	25	38	40	0	11	12	326	303	316	357	336	318	8.13242e-05	0.0767707	0.0211354	-1.86089
ENSG00000092203.14	TOX4	159	270	229	44	107	140	1845	1688	1988	2246	1964	2076	8.19092e-05	0.0839344	0.060513	-0.472019
ENSG00000101384.12	JAG1	35	49	65	11	43	43	416	371	470	920	881	902	8.20893e-05	0.083664	0.0436394	-0.938976
ENSG00000162378.13	ZYG11B	96	173	201	16	91	86	2343	2167	2542	2817	2535	2531	8.21439e-05	0.0461	0.0279402	-0.722422
ENSG00000136542.9	GALNT5	70	160	137	13	42	66	954	782	896	951	861	852	8.21439e-05	0.0954322	0.0541893	-0.816468
ENSG00000100139.13	MICALL1	133	205	223	33	139	144	1883	1768	2079	2721	2966	2908	8.21439e-05	0.0689285	0.0438077	-0.653916
ENSG00000103245.14	CIAO3	65	66	87	41	89	152	292	277	309	237	302	287	8.36678e-05	0.180823	0.43828	1.27727
ENSG00000178385.15	PLEKHM3	21	33	29	1	5	11	883	774	915	1018	897	882	8.37167e-05	0.0228863	0.006467	-1.82332
ENSG00000111252.10	SH2B3	33	46	29	11	57	82	3099	2801	3368	4174	3970	4191	8.37167e-05	0.00848279	0.0134701	0.66715
ENSG00000124782.20	RREB1	77	92	67	9	37	44	1787	1571	1891	2308	2018	2182	8.63995e-05	0.0331418	0.0163128	-1.02265
ENSG00000164933.12	SLC25A32	72	160	123	38	107	127	204	187	177	147	149	133	8.65702e-05	0.42834	0.810975	0.920902
ENSG00000125266.8	EFNB2	48	87	101	25	45	35	1650	1480	1836	2424	2209	2272	8.7077e-05	0.0328987	0.0233412	-0.495155
ENSG00000053371.12	AKR7A2	238	366	404	101	317	365	1565	1364	1682	1494	1546	1522	8.70929e-05	0.154061	0.214868	0.479949
ENSG00000108840.15	HDAC5	59	78	96	7	33	21	1309	1256	1342	1192	1488	1350	8.85113e-05	0.0423225	0.0185544	-1.18967
ENSG00000135503.13	ACVR1B	39	71	63	19	66	103	415	394	482	491	397	401	8.99016e-05	0.0936152	0.17185	0.876333
ENSG00000168710.18	AHCYL1	472	863	794	106	500	491	4536	4069	4899	6040	5158	5346	8.99387e-05	0.109946	0.0779391	-0.49638
ENSG00000143437.21	ARNT	311	479	533	129	494	663	3676	3220	3831	4301	3594	3833	8.99387e-05	0.0868094	0.129235	0.574078
ENSG00000092439.16	TRPM7	84	180	141	26	65	73	3529	3242	3537	3918	3698	3932	9.02363e-05	0.0270771	0.0188527	-0.522301
ENSG00000239305.7	RNF103	57	114	96	13	42	68	891	755	940	1412	1148	1239	9.18906e-05	0.0716775	0.0384917	-0.896973
ENSG00000242265.5	PEG10	133	270	212	46	101	108	1723	1517	1876	1904	1816	1858	9.18906e-05	0.0834972	0.0632508	-0.400645
ENSG00000152242.11	C18orf25	95	169	159	20	103	101	1823	1578	1978	2604	2440	2454	9.18906e-05	0.0549985	0.0345367	-0.671263
ENSG00000272674.3	PCDHB16	174	320	273	18	124	140	676	606	679	776	615	637	9.39332e-05	0.272958	0.15166	-0.847835
ENSG00000163818.17	LZTFL1	106	235	212	39	171	237	1426	1320	1388	1264	1195	1254	9.54407e-05	0.0914249	0.137683	0.590696
ENSG00000165280.16	VCP	1338	2450	2262	345	1210	1178	9653	9137	11060	10420	10758	10266	9.54407e-05	0.141278	0.108504	-0.380786
ENSG00000132661.4	NXT1	100	137	175	23	65	55	691	606	729	704	718	785	9.65185e-05	0.143962	0.0866579	-0.732281
ENSG00000159063.13	ALG8	294	498	455	85	408	433	1031	957	1158	1038	976	1024	9.70127e-05	0.278568	0.353733	0.344634
ENSG00000136830.12	FAM129B	819	1281	1174	176	421	429	4210	4153	4558	4200	5205	4805	9.92171e-05	0.179086	0.0981572	-0.867484
ENSG00000156475.18	PPP2R2B	4	23	12	4	17	36	339	293	373	324	300	323	0.000100165	0.0251108	0.0657596	1.38889
ENSG00000135452.10	TSPAN31	3981	6797	6945	961	3736	3911	20890	19061	24227	23718	23532	22450	0.000100755	0.193298	0.149519	-0.370496
ENSG00000123416.15	TUBA1B	2442	4089	3747	841	3146	3694	22165	20296	24818	21007	22619	22553	0.000101349	0.107507	0.139493	0.375769
ENSG00000102471.14	NDFIP2	380	605	538	72	297	313	2781	2575	2872	2877	2686	2688	0.000101349	0.130835	0.098833	-0.404684
ENSG00000143977.14	SNRPG	43	66	48	6	98	77	800	673	811	766	760	791	0.000101576	0.049261	0.0795795	0.691952
ENSG00000146263.11	MMS22L	38	83	64	4	25	29	825	759	913	927	946	862	0.000101576	0.0510931	0.023348	-1.12983
ENSG00000189227.6	C15orf61	86	173	164	32	144	162	267	202	249	171	206	199	0.000101576	0.407316	0.683258	0.74628
ENSG00000163536.12	SERPINI1	71	145	152	4	37	60	249	209	220	239	207	202	0.000101776	0.372078	0.159189	-1.22486
ENSG00000091140.14	DLD	367	645	665	91	243	338	1784	1532	1876	1920	1690	1698	0.000101776	0.225279	0.160322	-0.490744
ENSG00000073536.18	NLE1	93	130	136	28	110	142	729	707	885	624	657	560	0.000101776	0.110308	0.179022	0.698602
ENSG00000196547.15	MAN2A2	58	90	128	12	38	37	868	761	930	867	839	864	0.000101918	0.0750881	0.0432688	-0.795256
ENSG00000081177.18	EXD2	71	78	86	12	20	37	478	448	527	515	459	532	0.000103454	0.117993	0.0622039	-0.923631
ENSG00000181789.14	COPG1	1550	2774	2566	607	1949	2476	9619	8524	10419	9800	9546	9728	0.00010409	0.16861	0.212785	0.335708
ENSG00000158716.8	DUSP23	16	36	25	3	45	40	111	105	105	80	78	97	0.00010423	0.164832	0.351245	1.09148
ENSG00000164649.20	CDCA7L	115	226	252	12	94	105	1538	1371	1656	1502	1419	1403	0.000104477	0.089363	0.052296	-0.772977
ENSG00000185344.14	ATP6V0A2	76	117	106	8	42	36	1108	1005	1142	1012	894	975	0.000104904	0.0651417	0.0348777	-0.901275
ENSG00000116095.11	PLEKHA3	35	41	44	3	10	10	2152	1869	2174	1845	1770	1681	0.000105619	0.0140525	0.00546914	-1.36145
ENSG00000124216.4	SNAI1	224	282	361	160	462	530	680	545	703	920	936	922	0.000105619	0.321705	0.529595	0.719152
ENSG00000163728.11	TTC14	202	450	369	79	305	375	2508	2173	2300	2125	1812	1906	0.000106212	0.100271	0.154539	0.624069
ENSG00000158769.18	F11R	1	0	1	0	4	12	290	278	319	321	277	333	0.000107911	0.00183732	0.0156144	3.0872
ENSG00000111879.19	FAM184A	9	17	14	0	3	1	143	129	124	158	149	203	0.000107911	0.0701824	0.00746331	-3.23322
ENSG00000080200.10	CRYBG3	256	582	537	47	249	260	5991	5416	5823	6934	6278	6216	0.000108067	0.0544153	0.0327185	-0.733908
ENSG00000086827.9	ZW10	130	200	199	43	190	251	922	855	981	1059	883	914	0.00010814	0.135513	0.194906	0.524342
ENSG00000151726.14	ACSL1	124	234	222	39	97	106	1291	1130	1477	1465	1515	1467	0.000108883	0.103524	0.0725949	-0.512017
ENSG00000101367.9	MAPRE1	530	1022	872	135	519	550	4932	4207	5411	6037	5493	5456	0.000109556	0.116082	0.0859411	-0.433728
ENSG00000084070.12	SMAP2	192	350	317	55	156	167	2220	1931	2400	2493	2251	2328	0.000109599	0.0915979	0.0692857	-0.402756
ENSG00000066135.13	KDM4A	72	143	115	13	59	58	1102	988	1238	1386	1219	1248	0.000109921	0.0689776	0.0399351	-0.78847
ENSG00000139668.9	WDFY2	18	64	52	7	56	81	1271	1071	1284	1308	1249	1225	0.000110949	0.0244755	0.0398048	0.701603
ENSG00000127527.14	EPS15L1	132	226	227	53	202	257	730	639	834	802	654	703	0.000111311	0.18609	0.281726	0.598287
ENSG00000187720.14	THSD4	54	63	48	4	19	27	709	596	717	774	718	719	0.000111485	0.0602202	0.0254478	-1.24271
ENSG00000188021.8	UBQLN2	483	785	695	90	287	334	2119	1678	2459	2192	1919	1955	0.000111865	0.222769	0.14621	-0.607504
ENSG00000170027.7	YWHAG	1101	1781	1643	416	1269	1446	9766	8913	10341	10440	9825	9627	0.000115542	0.109972	0.132292	0.266589
ENSG00000197324.9	LRP10	236	450	378	58	150	179	2265	1975	2555	2185	2443	2188	0.000116475	0.109284	0.0740043	-0.5624
ENSG00000147202.18	DIAPH2	101	224	176	14	79	84	1898	1866	1879	2302	1837	2080	0.00011691	0.0608586	0.0321579	-0.920289
ENSG00000168813.17	ZNF507	46	108	99	6	41	43	1187	1032	1258	1564	1291	1273	0.000117442	0.0496239	0.0239641	-1.05016
ENSG00000232112.3	TMA7	85	131	112	23	169	134	995	885	1041	975	988	1029	0.000117517	0.0798716	0.121187	0.601482
ENSG00000092841.18	MYL6	3267	5696	5555	563	2790	2462	17384	15738	20410	19106	21074	18629	0.000118107	0.189875	0.116277	-0.70748
ENSG00000120690.16	ELF1	163	295	270	32	157	178	1656	1334	1849	2581	2038	2361	0.000119079	0.105401	0.0604135	-0.802945
ENSG00000138180.15	CEP55	89	140	138	10	74	62	967	919	1026	1104	1045	1063	0.000119647	0.0888113	0.0503077	-0.819964
ENSG00000116171.18	SCP2	388	743	693	134	663	661	1886	1694	2045	1950	1887	1818	0.0001228	0.225034	0.299638	0.413076
ENSG00000142192.21	APP	3232	5990	5313	837	2800	2986	12514	11432	12997	14399	11944	12587	0.000124155	0.274032	0.212496	-0.366909
ENSG00000134419.15	RPS15A	143	196	167	51	192	182	5282	4669	5626	5561	5440	5417	0.00012426	0.0234167	0.0319335	0.447533
ENSG00000103051.19	COG4	149	291	280	71	282	267	1331	1324	1507	1370	1494	1390	0.000127133	0.119483	0.177654	0.572273
ENSG00000100099.20	HPS4	47	71	69	4	37	25	1114	1022	1184	1284	1274	1294	0.000128877	0.0399195	0.0186905	-1.09479
ENSG00000168952.15	STXBP6	62	99	107	10	34	38	744	693	709	767	673	678	0.000129206	0.087396	0.0478738	-0.86833
ENSG00000159200.18	RCAN1	382	637	660	159	734	761	3490	3120	4006	4096	4261	4265	0.000129336	0.110935	0.153455	0.468105
ENSG00000108826.16	MRPL27	139	256	201	61	207	196	755	647	752	686	649	695	0.000129923	0.19383	0.288568	0.574125
ENSG00000166750.10	SLFN5	348	711	678	112	416	447	5108	4608	5255	7708	6408	6849	0.000130174	0.0798794	0.0567269	-0.493791
ENSG00000040633.13	PHF23	219	372	274	47	247	203	1355	1216	1442	2150	2108	2228	0.000130194	0.152619	0.0898164	-0.76488
ENSG00000241127.8	YAE1	118	200	208	41	213	229	547	509	550	583	434	515	0.000130656	0.228473	0.360923	0.659671
ENSG00000104691.15	UBXN8	46	116	70	25	104	87	431	354	439	360	371	355	0.000130836	0.130022	0.243634	0.905955
ENSG00000108406.10	DHX40	186	372	361	70	289	355	2224	1978	2399	2285	2226	2205	0.000135133	0.0961064	0.124732	0.376124
ENSG00000123552.17	USP45	51	102	89	19	71	103	949	907	1021	849	834	808	0.000135625	0.0581647	0.0907305	0.641444
ENSG00000133195.11	SLC39A11	32	57	55	4	12	23	285	283	322	319	310	315	0.000136002	0.112721	0.0485902	-1.21402
ENSG00000090615.15	GOLGA3	223	482	409	63	157	122	7837	7257	8059	7984	7849	7760	0.000137898	0.0330593	0.0202761	-0.705273
ENSG00000115942.9	ORC2	92	175	143	18	73	66	972	930	1030	1196	1015	1020	0.000137904	0.0973477	0.0594132	-0.712363
ENSG00000131899.11	LLGL1	350	481	446	130	442	499	2301	2175	2319	1712	2199	1998	0.000138286	0.134559	0.223133	0.729663
ENSG00000170185.9	USP38	376	604	500	80	252	360	7783	6801	7825	8692	8239	8576	0.000141608	0.0468156	0.032955	-0.506491
ENSG00000143624.14	INTS3	119	191	183	33	77	72	2034	1788	2249	2171	1991	1942	0.000141955	0.0573384	0.0414199	-0.469178
ENSG00000182372.9	CLN8	39	63	39	3	20	18	833	787	953	986	934	917	0.000142396	0.0392528	0.0161461	-1.28161
ENSG00000115866.11	DARS	591	1285	1163	115	526	587	3254	2869	3339	3360	3229	3238	0.000144779	0.220384	0.145478	-0.59922
ENSG00000188643.11	S100A16	643	988	1050	112	467	400	2703	2384	2874	2416	2991	2907	0.000147447	0.237611	0.143543	-0.727117
ENSG00000100353.18	EIF3D	743	1454	1338	307	1145	1151	5755	5114	5806	5900	5350	5727	0.000147977	0.146717	0.188249	0.35961
ENSG00000178685.14	PARP10	78	106	100	9	41	30	284	234	244	239	326	282	0.000148666	0.267123	0.114927	-1.21678
ENSG00000102858.13	MGRN1	1213	1929	1953	426	1514	1432	6125	5043	5797	5224	4784	4913	0.000149119	0.211483	0.282536	0.417894
ENSG00000196110.7	ZNF699	75	113	103	24	108	87	715	617	692	1472	1367	1341	0.000149267	0.10217	0.0634621	-0.687008
ENSG00000111885.7	MAN1A1	161	308	329	23	117	163	2161	1988	2211	2086	2023	2132	0.000149453	0.0865003	0.0541155	-0.676663
ENSG00000116191.17	RALGPS2	35	100	99	7	29	37	1567	1283	1668	1624	1544	1542	0.000149929	0.0347526	0.018092	-0.941768
ENSG00000181666.18	ZNF875	28	81	44	17	70	89	1226	1065	1180	1361	1140	1247	0.000149929	0.0298628	0.0549457	0.879656
ENSG00000072134.15	EPN2	58	93	88	17	35	36	1081	935	1070	1208	1142	1128	0.000150744	0.0546186	0.0358486	-0.607476
ENSG00000152217.19	SETBP1	26	37	42	3	15	13	1152	906	1080	1642	1261	1341	0.000150841	0.0237366	0.00861469	-1.46224
ENSG00000149925.20	ALDOA	693	1183	990	373	1412	1350	3240	3159	2011	1785	2196	2611	0.000150914	0.237158	0.583753	1.29951
ENSG00000102606.18	ARHGEF7	105	186	186	28	79	101	1237	1067	1374	1571	1364	1458	0.000151156	0.0905816	0.0599297	-0.595948
ENSG00000109762.16	SNX25	31	57	65	5	19	17	1943	1726	1876	2043	1768	1819	0.000151531	0.0190401	0.00903694	-1.07513
ENSG00000142657.21	PGD	527	855	802	153	679	870	2968	2781	3227	2916	2792	2709	0.000153432	0.171414	0.232976	0.442703
ENSG00000137267.6	TUBB2A	108	165	177	56	234	256	610	589	667	799	917	851	0.000153662	0.169874	0.252149	0.569809
ENSG00000088356.6	PDRG1	123	224	197	29	140	119	317	265	374	483	512	460	0.000153736	0.399081	0.234913	-0.764555
ENSG00000103769.10	RAB11A	336	530	588	139	420	567	1814	1613	1851	1818	1674	1672	0.000154024	0.193309	0.269541	0.479594
ENSG00000108599.15	AKAP10	42	83	76	10	51	28	794	769	873	1173	1088	1159	0.000154935	0.0570315	0.0318799	-0.839114
ENSG00000163935.14	SFMBT1	14	40	38	3	9	8	523	476	555	642	500	618	0.000155243	0.0396552	0.0149078	-1.41144
ENSG00000135446.17	CDK4	5673	8810	8382	1132	3800	4269	56121	50464	67369	53536	60224	56143	0.000155243	0.093255	0.066971	-0.477644
ENSG00000120685.20	PROSER1	52	74	70	11	23	12	985	828	1024	930	747	880	0.000155243	0.0494203	0.0277919	-0.83044
ENSG00000242485.6	MRPL20	216	350	299	80	305	267	929	834	905	850	801	832	0.00015696	0.229026	0.326174	0.510131
ENSG00000178105.11	DDX10	46	70	46	18	69	85	707	625	633	704	671	632	0.00015696	0.0591379	0.102015	0.786627
ENSG00000076641.4	PAG1	16	42	46	7	16	17	945	924	1018	1517	1385	1471	0.000157324	0.0241532	0.0125356	-0.946185
ENSG00000067829.19	IDH3G	312	479	514	158	425	415	1290	1160	1211	1064	1062	1124	0.000161698	0.250677	0.408071	0.70299
ENSG00000123064.12	DDX54	143	221	228	47	162	211	968	966	954	736	798	774	0.000162753	0.144032	0.219461	0.607573
ENSG00000205426.10	KRT81	153	234	227	48	181	189	630	624	640	537	489	419	0.000163124	0.2288	0.353008	0.625609
ENSG00000143353.12	LYPLAL1	108	165	191	37	176	261	616	529	588	572	494	574	0.000164492	0.188055	0.323582	0.782978
ENSG00000170606.15	HSPA4	602	1199	1056	153	577	525	4663	4200	4853	5084	4621	4693	0.000165189	0.144175	0.108083	-0.415682
ENSG00000100258.18	LMF2	665	1004	974	289	838	1166	1718	1555	1831	1253	1706	1513	0.000165652	0.367201	0.63493	0.790027
ENSG00000085719.13	CPNE3	737	1259	1093	223	902	1096	7554	6762	7749	7667	7305	7190	0.00016593	0.0984059	0.118227	0.26474
ENSG00000087269.16	NOP14	223	411	412	77	330	430	1819	1589	1978	1832	1670	1760	0.000166168	0.135016	0.184078	0.447185
ENSG00000149639.15	SOGA1	140	233	214	27	63	102	3348	2761	3646	3362	2829	2984	0.000166778	0.0424592	0.0267234	-0.667972
ENSG00000091592.16	NLRP1	107	187	155	18	107	115	1631	1405	1739	2456	2261	2104	0.000167628	0.0661742	0.0393641	-0.749387
ENSG00000122550.18	KLHL7	88	219	139	9	65	64	994	882	972	962	929	965	0.000169676	0.107119	0.0529043	-1.01775
ENSG00000198513.11	ATL1	62	140	126	10	40	69	406	383	457	474	435	489	0.000169676	0.180074	0.0962965	-0.903035
ENSG00000204899.6	MZT1	86	111	84	35	105	107	543	465	496	438	457	394	0.000170345	0.135973	0.246583	0.858757
ENSG00000153317.15	ASAP1	390	649	570	61	264	287	12077	9854	12019	13649	10241	11024	0.000170477	0.0334481	0.0207254	-0.690525
ENSG00000033011.12	ALG1	116	216	181	66	161	210	548	579	702	582	548	580	0.000172022	0.195756	0.333717	0.769571
ENSG00000104969.10	SGTA	382	654	635	153	480	549	2729	2420	2456	2295	2228	2389	0.000172251	0.153402	0.214347	0.482635
ENSG00000094804.12	CDC6	82	148	135	12	93	71	717	620	724	906	920	972	0.000172899	0.123651	0.0696309	-0.828472
ENSG00000181104.7	F2R	218	435	386	47	159	184	1596	1426	1530	1543	1340	1414	0.000173541	0.157695	0.111827	-0.495866
ENSG00000109670.16	FBXW7	6	16	13	4	29	30	807	734	824	1043	993	970	0.000173544	0.00999994	0.0228434	1.19179
ENSG00000136485.15	DCAF7	159	321	273	59	221	267	2261	2078	2442	2254	1998	2008	0.000173634	0.0768705	0.1048	0.447141
ENSG00000186141.9	POLR3C	155	226	210	44	108	99	1407	1349	1538	1743	1514	1600	0.000175227	0.0980355	0.0710364	-0.464746
ENSG00000129128.13	SPCS3	369	666	689	96	301	267	4170	3650	4196	3792	3673	3618	0.00017639	0.0996654	0.0776996	-0.359185
ENSG00000198087.7	CD2AP	148	289	238	28	104	152	2220	2183	2115	2716	2486	2463	0.000177538	0.071684	0.0434222	-0.723219
ENSG00000145780.8	FEM1C	90	190	157	17	121	175	1769	1500	1806	4013	3403	3619	0.000178964	0.0594717	0.0300853	-0.983145
ENSG00000184009.12	ACTG1	20108	29295	27817	8788	26707	30221	90149	78126	87272	90611	92138	95492	0.000179656	0.215109	0.298557	0.472937
ENSG00000038532.16	CLEC16A	52	88	85	13	34	27	832	726	832	892	810	799	0.000184361	0.0659777	0.040772	-0.694401
ENSG00000078061.13	ARAF	90	141	118	22	37	42	1100	1049	1203	953	1084	1042	0.000185291	0.0739219	0.0483787	-0.611629
ENSG00000049192.15	ADAMTS6	156	263	214	59	293	332	6085	5367	6217	8856	8192	8329	0.000185715	0.0252853	0.0308776	0.288263
ENSG00000101346.14	POFUT1	453	717	685	217	551	717	5377	4836	6038	5686	5487	5446	0.000186612	0.0806998	0.115589	0.518365
ENSG00000113163.16	COL4A3BP	113	135	168	13	71	62	856	768	828	1097	859	863	0.000187611	0.121706	0.0600689	-1.01871
ENSG00000120705.13	ETF1	356	704	622	84	351	451	5261	4671	5367	6351	5874	6062	0.000188989	0.0761389	0.0564233	-0.432343
ENSG00000132313.15	MRPL35	66	173	138	30	140	137	1301	1200	1392	1265	1254	1245	0.00019092	0.0655992	0.0959799	0.549055
ENSG00000178921.14	PFAS	124	209	173	47	196	179	902	804	1041	760	884	823	0.000195076	0.130214	0.207157	0.669833
ENSG00000108509.21	CAMTA2	52	74	92	29	77	81	654	542	653	568	562	562	0.000195499	0.0832822	0.145862	0.808526
ENSG00000185418.16	TARSL2	716	1337	1173	141	461	468	7210	6698	7380	6334	5319	5397	0.000197262	0.105434	0.0793046	-0.410861
ENSG00000197586.12	ENTPD6	231	307	291	37	123	150	1904	1790	2042	1801	1970	1999	0.000198172	0.103905	0.0658531	-0.657941
ENSG00000138771.16	SHROOM3	39	60	65	19	113	115	700	603	735	1116	1006	1118	0.000198272	0.0567446	0.0856933	0.594699
ENSG00000130299.17	GTPBP3	15	29	15	8	27	41	142	117	130	110	129	119	0.000198765	0.107037	0.251708	1.23364
ENSG00000160785.13	SLC25A44	64	53	91	6	27	24	1348	1230	1378	1613	1341	1435	0.000200043	0.0385812	0.0155752	-1.30865
ENSG00000185761.11	ADAMTSL5	0	7	1	3	9	14	48	42	51	50	49	46	0.000200162	0.0339196	0.21745	2.68049
ENSG00000074319.13	TSG101	147	245	244	41	112	120	533	475	587	641	547	623	0.000200711	0.279929	0.197203	-0.505384
ENSG00000188215.10	DCUN1D3	32	63	36	19	37	26	1213	1162	1318	2549	2525	2556	0.000209417	0.024901	0.0163301	-0.60867
ENSG00000206562.11	METTL6	60	85	85	4	37	34	439	418	454	505	423	460	0.000209522	0.124834	0.0576904	-1.11361
ENSG00000138768.14	USO1	399	910	655	62	278	354	4474	4079	4250	4938	4137	4446	0.000210067	0.105281	0.0591208	-0.832513
ENSG00000157224.16	CLDN12	158	308	236	21	85	146	1564	1375	1593	1548	1439	1463	0.000212037	0.107962	0.0639887	-0.754636
ENSG00000006625.18	GGCT	42	64	90	18	53	104	437	425	462	344	331	333	0.000212383	0.102979	0.204273	0.988157
ENSG00000196961.12	AP2A1	246	480	383	106	325	427	1599	1310	1487	1268	1366	1363	0.000213542	0.175588	0.265128	0.594494
ENSG00000204498.11	NFKBIL1	26	34	40	30	71	56	154	167	141	177	195	194	0.000213556	0.153254	0.392286	1.35598
ENSG00000125834.12	STK35	46	64	60	28	83	80	1656	1400	1834	1924	1899	1912	0.000213556	0.0249666	0.0432976	0.794285
ENSG00000011304.20	PTBP1	1016	1648	1521	403	1443	1492	4747	4439	4754	4722	5196	5043	0.000213848	0.211299	0.274997	0.380127
ENSG00000173039.19	RELA	369	557	594	144	470	570	2222	1812	2341	2159	2113	2143	0.000214341	0.168816	0.227535	0.43064
ENSG00000171016.12	PYGO1	5	30	20	0	5	1	721	685	781	675	611	665	0.000214341	0.0161582	0.00295331	-2.45186
ENSG00000264364.3	DYNLL2	307	367	334	36	148	115	1103	1192	1293	1312	1165	1110	0.000221189	0.204364	0.103351	-0.98359
ENSG00000134759.14	ELP2	613	1218	1154	217	853	1030	4070	3678	4296	3860	3721	3680	0.000224366	0.171188	0.221369	0.370876
ENSG00000108821.13	COL1A1	37657	61331	55213	6042	15324	15704	124925	99468	114697	106555	87938	84586	0.000231771	0.321045	0.178361	-0.84798
ENSG00000011007.12	ELOA	265	467	474	98	332	369	4127	3745	4343	3915	3605	3742	0.000233332	0.0687873	0.0878094	0.352233
ENSG00000068912.14	ERLEC1	157	323	293	22	121	115	2346	2036	2277	2223	1829	1968	0.000233332	0.0799933	0.0491861	-0.701629
ENSG00000072133.11	RPS6KA6	5	16	8	0	0	1	266	261	264	280	256	234	0.000239262	0.0245986	0.00115193	-4.41646
ENSG00000132467.4	UTP3	334	715	601	74	276	265	958	896	1085	1299	956	1006	0.000239531	0.386861	0.233349	-0.729324
ENSG00000197102.12	DYNC1H1	1595	3046	3075	754	3070	4608	32873	29901	36619	36252	31856	32299	0.000240549	0.053747	0.0964556	0.84368
ENSG00000119139.20	TJP2	13	9	11	2	14	16	87	100	84	488	536	494	0.000242829	0.0925022	0.0228552	-2.01697
ENSG00000141867.17	BRD4	195	366	287	40	125	166	1507	1173	1526	1826	1457	1476	0.000242829	0.141366	0.0856574	-0.722781
ENSG00000165629.20	ATP5F1C	702	1189	1124	212	970	1086	3381	3075	3575	3536	3076	3264	0.000243009	0.210813	0.267423	0.343164
ENSG00000206560.11	ANKRD28	154	270	316	25	155	167	3954	3608	4059	4611	4899	4750	0.000243546	0.0441111	0.0269998	-0.70819
ENSG00000144827.9	ABHD10	114	197	187	32	172	211	718	653	716	695	719	664	0.000245746	0.166807	0.22371	0.423445
ENSG00000174953.14	DHX36	390	809	791	169	633	805	3098	2621	3107	3067	2643	2644	0.000245746	0.155065	0.229278	0.564221
ENSG00000104529.17	EEF1D	824	1117	1158	359	1040	1114	7974	7485	7481	6814	7355	7341	0.000247176	0.096273	0.150432	0.64391
ENSG00000108389.9	MTMR4	195	310	303	52	183	188	4996	4488	5314	6027	5899	5890	0.000247251	0.0385082	0.0294268	-0.388035
ENSG00000101236.17	RNF24	140	274	301	77	301	343	4476	3691	4996	5452	4530	4829	0.000248895	0.0375037	0.0583314	0.637239
ENSG00000174780.17	SRP72	431	703	729	168	552	725	5062	4357	5146	5194	4370	4773	0.000252957	0.0897782	0.122872	0.452718
ENSG00000103544.14	VPS35L	246	483	484	110	371	423	2216	1932	2371	2276	2162	2097	0.000253144	0.128566	0.170803	0.409832
ENSG00000120533.13	ENY2	329	629	561	103	445	517	1761	1602	1736	1599	1567	1616	0.000258024	0.206632	0.260736	0.335527
ENSG00000157191.20	NECAP2	213	387	390	68	178	194	1755	1620	1874	1834	1835	1806	0.000259334	0.131037	0.105899	-0.307286
ENSG00000104419.14	NDRG1	4124	6411	6202	1729	5115	5845	27293	24933	28951	28203	27926	29001	0.000259642	0.145731	0.189386	0.378023
ENSG00000131269.18	ABCB7	149	305	272	63	247	341	830	812	960	945	828	886	0.000261405	0.192544	0.286094	0.571296
ENSG00000170500.12	LONRF2	53	88	77	18	45	22	1710	1596	1895	2328	2028	2084	0.000261443	0.0295536	0.0194953	-0.600206
ENSG00000128534.8	LSM8	154	221	257	57	196	235	874	827	913	879	832	822	0.000261786	0.17072	0.235311	0.462933
ENSG00000143322.21	ABL2	552	1032	897	395	1681	2100	13444	12348	14990	25932	26181	27077	0.000262162	0.0424217	0.0613614	0.53253
ENSG00000114686.9	MRPL3	323	520	538	59	267	264	2641	2432	2763	2630	2416	2630	0.000262162	0.123724	0.0909041	-0.444711
ENSG00000116117.18	PARD3B	14	37	26	1	7	10	405	377	406	539	451	442	0.000262388	0.0439501	0.0133819	-1.71559
ENSG00000137288.10	UQCC2	593	940	854	201	887	903	2789	2381	2861	2509	2872	2674	0.000262388	0.210423	0.292374	0.474522
ENSG00000156162.16	DPY19L4	193	344	338	46	142	130	2596	2409	2476	2525	2254	2244	0.000268896	0.0812939	0.0587486	-0.468594
ENSG00000163798.13	SLC4A1AP	123	221	238	59	212	261	1089	1047	1144	1256	1108	1262	0.000268964	0.122922	0.176948	0.525582
ENSG00000094880.11	CDC23	184	300	323	82	277	280	1389	1242	1447	1463	1263	1402	0.000269307	0.13862	0.194148	0.486018
ENSG00000137876.10	RSL24D1	102	217	202	35	164	211	1648	1516	1766	1630	1634	1568	0.000270246	0.0725722	0.0967467	0.414796
ENSG00000142784.16	WDTC1	60	80	56	11	24	23	1617	1464	1843	1633	1670	1654	0.000275899	0.0290368	0.0164763	-0.817489
ENSG00000111775.3	COX6A1	50	78	104	18	104	101	1292	1132	1381	1245	1345	1283	0.000277695	0.0425479	0.0652595	0.617099
ENSG00000106483.12	SFRP4	49	86	69	1	23	31	310	292	327	304	265	291	0.000277868	0.154256	0.0620605	-1.31358
ENSG00000179958.8	DCTPP1	71	131	121	33	107	98	254	266	315	220	218	221	0.000277868	0.269156	0.462624	0.781399
ENSG00000151576.10	QTRT2	106	148	148	28	72	61	1138	1014	1212	1315	1166	1186	0.000277911	0.0853631	0.0602601	-0.50241
ENSG00000239264.8	TXNDC5	290	369	335	150	409	414	861	718	525	398	516	553	0.000278909	0.339519	0.871962	1.36077
ENSG00000198373.12	WWP2	86	134	145	20	74	75	1273	1171	1423	1700	1538	1581	0.000279612	0.0664478	0.0430962	-0.62466
ENSG00000171988.19	JMJD1C	167	298	260	49	223	208	4363	4028	4024	7256	6626	7166	0.000280101	0.0407427	0.0271194	-0.587214
ENSG00000116017.11	ARID3A	46	45	66	16	39	30	483	458	502	878	954	863	0.000284847	0.0790612	0.0444157	-0.831899
ENSG00000180354.16	MTURN	37	60	62	6	22	5	1285	1212	1433	1189	1061	984	0.000286725	0.0284027	0.0144157	-0.978382
ENSG00000135241.17	PNPLA8	97	216	160	16	86	85	1553	1312	1521	1677	1496	1545	0.000287661	0.0743094	0.0454587	-0.708988
ENSG00000143401.15	ANP32E	312	607	570	75	249	277	2452	2378	2476	2715	2264	2426	0.000290343	0.140701	0.100971	-0.478699
ENSG00000170385.10	SLC30A1	402	863	546	70	365	422	5970	5148	5771	8511	7778	8312	0.000293052	0.0744293	0.0394872	-0.914487
ENSG00000144152.13	FBLN7	132	226	191	53	184	214	568	457	609	574	493	515	0.000293739	0.237212	0.349122	0.557556
ENSG00000163521.16	GLB1L	26	31	35	5	7	7	229	218	310	284	252	275	0.000294487	0.0881015	0.0373406	-1.23842
ENSG00000173402.11	DAG1	333	524	409	55	224	235	3740	3448	3818	3603	3608	3540	0.000294487	0.0818087	0.0573096	-0.513478
ENSG00000164654.16	MIOS	61	104	101	8	43	45	1021	860	931	1051	1011	989	0.000295792	0.0661742	0.0358573	-0.884001
ENSG00000100532.12	CGRRF1	34	85	74	20	81	117	235	200	220	247	252	246	0.000296012	0.199807	0.337604	0.756724
ENSG00000171729.14	TMEM51	7	19	14	3	1	0	148	140	137	160	145	153	0.000299144	0.0634721	0.0247271	-1.36003
ENSG00000180198.16	RCC1	113	233	197	43	149	187	1214	1104	1243	1062	985	1054	0.000300479	0.105283	0.148114	0.492431
ENSG00000136243.17	NUPL2	75	169	169	25	150	183	598	595	685	600	504	546	0.00030119	0.149805	0.239397	0.676321
ENSG00000110852.4	CLEC2B	225	372	373	47	155	174	911	795	878	920	768	955	0.00030253	0.263112	0.176908	-0.572681
ENSG00000077238.14	IL4R	58	86	70	10	51	42	767	731	877	1154	1189	1118	0.000303368	0.0644836	0.0350711	-0.878647
ENSG00000105849.6	TWISTNB	119	174	208	34	198	184	1660	1488	1702	1656	1492	1626	0.000303467	0.0727895	0.0991761	0.446262
ENSG00000124614.16	RPS10	9	7	5	0	0	0	3725	3333	3475	3387	3005	3103	0.000309745	0.00154538	0.000321349	-2.26575
ENSG00000080546.13	SESN1	33	47	63	19	64	103	435	328	408	496	471	466	0.000310015	0.0860539	0.152992	0.830141
ENSG00000265681.7	RPL17	278	411	437	67	325	349	1010	895	1046	846	820	855	0.000310015	0.270099	0.339937	0.331781
ENSG00000183340.7	JRKL	29	50	44	4	26	12	255	213	260	397	299	327	0.000310323	0.11879	0.0487545	-1.28481
ENSG00000162849.16	KIF26B	33	65	68	9	26	17	517	427	574	606	549	544	0.000311455	0.0755809	0.0420812	-0.844846
ENSG00000072756.17	TRNT1	71	101	111	15	76	123	697	591	730	561	479	498	0.000311455	0.0996563	0.152833	0.616925
ENSG00000166833.21	NAV2	79	135	115	21	43	65	1459	1225	1658	1711	1662	1618	0.000311717	0.0534961	0.0344525	-0.634825
ENSG00000133606.11	MKRN1	103	181	163	54	118	191	2145	1922	2274	2096	2116	2039	0.000313857	0.0493746	0.0752515	0.607952
ENSG00000126062.4	TMEM115	109	148	133	19	58	37	747	731	854	718	906	860	0.000316105	0.120261	0.0622027	-0.951124
ENSG00000166794.4	PPIB	3115	5410	4327	1188	4438	4198	10316	9514	11384	10417	10460	10178	0.000316105	0.290007	0.390937	0.430849
ENSG00000133393.13	FOPNL	113	222	230	52	172	176	1315	1210	1342	1188	1103	1168	0.000316105	0.100589	0.145428	0.53183
ENSG00000054967.13	RELT	77	105	74	9	65	62	741	707	833	1216	1445	1435	0.000325828	0.0815019	0.0363936	-1.16315
ENSG00000119041.11	GTF3C3	158	294	309	57	254	349	1503	1378	1599	1542	1390	1521	0.000326972	0.117579	0.169247	0.525506
ENSG00000110841.14	PPFIBP1	340	663	530	67	288	371	4257	3773	4595	5197	4565	4964	0.000326972	0.084591	0.0571127	-0.566694
ENSG00000114850.6	SSR3	1427	2518	2496	446	2061	2129	16209	14468	16794	15125	14494	14219	0.000328047	0.0946175	0.123975	0.389869
ENSG00000081059.20	TCF7	116	126	169	23	82	80	1202	1044	1411	1699	1622	1696	0.000328134	0.0815254	0.0458705	-0.829683
ENSG00000141627.13	DYM	167	330	273	21	140	161	3244	2709	3266	3281	3058	3069	0.000329541	0.0580532	0.0373821	-0.635027
ENSG00000134330.18	IAH1	225	376	355	70	303	342	1154	1051	1190	1192	1079	1129	0.000332628	0.197671	0.247122	0.322123
ENSG00000168495.13	POLR3D	240	374	289	101	299	358	3413	3178	3789	3883	3551	3593	0.000333006	0.0620485	0.0868322	0.484834
ENSG00000103145.10	HCFC1R1	605	988	978	229	872	998	3944	3563	4154	3765	3992	4388	0.000341405	0.154938	0.207577	0.421955
ENSG00000171617.14	ENC1	123	206	165	39	119	119	1405	1263	1552	2135	2029	1900	0.000343864	0.0828153	0.0587262	-0.495894
ENSG00000139977.14	NAA30	52	73	84	10	32	31	933	931	1001	1082	1120	1016	0.000343864	0.0516055	0.0289404	-0.834439
ENSG00000204574.13	ABCF1	429	691	628	146	569	657	2609	2605	2992	3048	2757	2778	0.000345771	0.150277	0.191238	0.347747
ENSG00000103199.13	ZNF500	115	154	146	59	156	170	1836	1741	1950	1806	2071	1891	0.000346792	0.0539137	0.0876525	0.701143
ENSG00000105127.9	AKAP8	71	155	144	29	124	122	827	759	781	680	690	633	0.000354846	0.106842	0.16424	0.620325
ENSG00000130175.9	PRKCSH	2654	4395	4174	970	2966	3236	5018	4769	5159	4858	4559	4508	0.000356791	0.52685	0.65402	0.311944
ENSG00000172943.19	PHF8	61	91	84	9	54	28	784	709	875	1005	900	900	0.000357767	0.0709758	0.0387066	-0.874747
ENSG00000138735.16	PDE5A	52	100	79	19	34	39	977	939	959	1263	1211	1115	0.000358989	0.0558458	0.0371375	-0.588573
ENSG00000130313.7	AC010618.1	115	178	172	52	138	190	358	310	335	288	331	292	0.000363165	0.327496	0.528758	0.691128
ENSG00000120784.16	ZFP30	34	45	44	2	20	23	459	426	486	601	596	614	0.000363759	0.0644448	0.0258194	-1.31961
ENSG00000173166.18	RAPH1	386	677	633	117	329	482	4679	4057	5155	7069	6022	6315	0.000366745	0.0855512	0.0593893	-0.526587
ENSG00000135269.18	TES	565	1220	1093	127	607	634	5475	5185	5838	6712	6430	6577	0.000366745	0.11968	0.0807101	-0.568355
ENSG00000123575.9	FAM199X	100	162	172	24	86	68	2107	1813	1974	2201	2119	2141	0.000366745	0.051586	0.0351126	-0.554992
ENSG00000073756.12	PTGS2	109	174	147	53	309	296	869	714	947	1498	1335	1362	0.000366863	0.120845	0.178028	0.558946
ENSG00000132305.20	IMMT	460	953	851	191	742	899	3174	2739	3307	3416	3024	3081	0.000368052	0.169453	0.229005	0.434492
ENSG00000240694.9	PNMA2	63	67	68	9	29	29	1054	994	1154	1138	1160	1215	0.000368757	0.0454555	0.0241811	-0.910575
ENSG00000149313.11	AASDHPPT	130	256	263	44	209	247	982	833	989	823	863	885	0.000368757	0.159658	0.223209	0.483407
ENSG00000158301.18	GPRASP2	33	59	22	2	10	14	558	541	656	649	638	644	0.000368757	0.0466712	0.0150421	-1.63352
ENSG00000047365.12	ARAP2	20	20	10	1	5	13	295	283	290	575	630	701	0.000374492	0.0438621	0.0103942	-2.0772
ENSG00000117691.10	NENF	162	248	290	77	266	333	1292	1130	1518	1365	1526	1346	0.00037518	0.125169	0.193357	0.627392
ENSG00000103423.14	DNAJA3	168	244	230	66	183	265	1269	1099	1292	1158	1148	1221	0.00037518	0.125075	0.181605	0.53801
ENSG00000141644.17	MBD1	143	272	237	35	130	114	2638	2361	2414	2842	2689	2945	0.000375312	0.0610247	0.0411028	-0.570154
ENSG00000187742.14	SECISBP2	34	91	55	12	70	100	1222	1080	1176	1245	1167	1215	0.000377885	0.0352038	0.0546632	0.634836
ENSG00000049541.11	RFC2	125	215	185	22	96	89	709	605	752	698	771	715	0.00038164	0.1789	0.113596	-0.655243
ENSG00000198399.14	ITSN2	76	171	106	20	56	52	1831	1647	1777	2097	1835	1946	0.000384086	0.046392	0.0288811	-0.683752
ENSG00000176986.16	SEC24C	381	711	740	108	365	381	3902	3624	4724	4901	4665	4656	0.000389152	0.103769	0.0749591	-0.469198
ENSG00000273749.5	CYFIP1	393	729	640	163	536	618	3219	2881	3185	3149	3192	3289	0.000393509	0.132154	0.169404	0.35825
ENSG00000141030.13	COPS3	370	642	685	85	385	374	2035	1781	2113	2283	2166	2244	0.00039396	0.199458	0.149395	-0.416949
ENSG00000162852.14	CNST	62	108	82	17	46	43	1624	1419	1566	1910	1813	1924	0.000397247	0.038521	0.0250687	-0.619759
ENSG00000104904.12	OAZ1	881	1369	1349	188	606	597	12666	11419	13829	11534	14188	12822	0.000398868	0.0671094	0.0457907	-0.551461
ENSG00000167674.15	HDGFL2	260	460	399	103	352	366	1374	1372	1189	1025	1143	1074	0.000398908	0.197949	0.315113	0.670745
ENSG00000127463.15	EMC1	1425	2548	2515	576	1857	2404	8305	7388	8893	8797	8315	8216	0.000399164	0.183955	0.234074	0.347616
ENSG00000139182.14	CLSTN3	69	93	80	13	34	40	343	299	363	363	381	373	0.000401683	0.173877	0.101474	-0.776955
ENSG00000128590.5	DNAJB9	224	348	358	48	148	166	981	915	1032	904	888	931	0.000405098	0.223784	0.167739	-0.415884
ENSG00000147010.18	SH3KBP1	191	330	285	31	123	148	2426	2113	2377	2710	2136	2151	0.000408027	0.0818256	0.0512606	-0.674702
ENSG00000100416.15	TRMU	121	242	197	45	161	190	801	777	879	722	732	698	0.000411311	0.157972	0.22323	0.498865
ENSG00000134453.16	RBM17	118	190	164	17	70	95	1303	1287	1337	1547	1302	1334	0.000411477	0.0847981	0.050517	-0.747265
ENSG00000115993.13	TRAK2	79	142	144	17	43	48	3445	2979	3687	3398	2818	2786	0.000418602	0.0251442	0.0159189	-0.659486
ENSG00000083444.17	PLOD1	5619	9144	8511	2305	6671	7984	23766	20848	24823	23151	23896	22834	0.000420016	0.236348	0.307928	0.381677
ENSG00000090487.11	SPG21	101	161	143	17	52	71	1038	973	1105	973	945	970	0.000422119	0.0918895	0.0596294	-0.623875
ENSG00000047346.12	FAM214A	29	48	32	1	20	22	461	402	502	715	633	650	0.000423408	0.0569638	0.0212574	-1.42208
ENSG00000138363.15	ATIC	210	418	357	80	264	342	731	625	779	649	481	466	0.000424553	0.320271	0.525461	0.71429
ENSG00000079332.15	SAR1A	735	1365	1279	270	973	1120	7196	6444	7654	7649	7266	7413	0.000428291	0.110393	0.128645	0.220757
ENSG00000165660.8	ABRAXAS2	105	186	220	51	165	218	1172	1051	1175	1256	1139	1155	0.000434257	0.104029	0.149354	0.521749
ENSG00000135506.16	OS9	42550	77189	69675	15395	53839	61461	257204	245377	277246	283070	271870	275450	0.000434257	0.169353	0.192731	0.186557
ENSG00000167978.17	SRRM2	1894	3250	2914	398	1200	1432	15752	12188	17002	19451	13911	14813	0.000438234	0.126418	0.0793275	-0.672311
ENSG00000025796.14	SEC63	398	652	681	54	262	192	3842	3287	3809	3854	2862	3022	0.000438396	0.11096	0.0629714	-0.817273
ENSG00000070367.16	EXOC5	65	114	102	15	46	29	2772	2499	2665	2673	2397	2493	0.000439605	0.024759	0.0161759	-0.614108
ENSG00000148154.10	UGCG	511	1008	1021	138	593	672	6115	5630	6557	7905	8279	8229	0.000440968	0.0956817	0.0675177	-0.502978
ENSG00000135365.15	PHF21A	24	51	32	3	24	18	595	508	595	1030	821	908	0.000441634	0.0438346	0.0180368	-1.28112
ENSG00000197006.14	METTL9	90	166	177	12	66	81	2195	1948	2297	2163	2006	1985	0.000445423	0.0465769	0.0288563	-0.690727
ENSG00000187514.16	PTMA	435	699	623	202	615	609	8750	8746	8555	9266	8136	8953	0.000450525	0.0474722	0.0696922	0.553915
ENSG00000150593.18	PDCD4	295	598	525	51	199	265	1194	1054	1227	1212	976	1085	0.000453821	0.282082	0.184995	-0.608627
ENSG00000089248.7	ERP29	465	727	726	155	641	765	1952	2133	2110	2046	2017	2013	0.000453821	0.217445	0.302339	0.475516
ENSG00000118523.6	CCN2	1778	2901	2800	1664	5498	6078	10433	7414	11521	22470	18614	19240	0.000455267	0.180407	0.273633	0.600986
ENSG00000067167.8	TRAM1	1253	2359	2169	237	969	1099	11414	10094	11084	11077	9246	9744	0.000455833	0.123136	0.0910998	-0.434728
ENSG00000040199.18	PHLPP2	71	94	95	12	41	64	1642	1434	1758	2166	1965	2001	0.000457979	0.0386468	0.0225277	-0.778648
ENSG00000143774.16	GUK1	140	319	323	89	331	349	2627	2278	2407	1898	2646	2342	0.000461047	0.0726943	0.135963	0.903301
ENSG00000119414.11	PPP6C	232	386	391	69	353	427	1419	1262	1495	1603	1538	1500	0.000461963	0.169393	0.206991	0.289188
ENSG00000174748.21	RPL15	699	1163	1171	236	1079	999	13618	11852	13912	13991	12842	12893	0.000462505	0.0540034	0.0692831	0.359452
ENSG00000010072.16	SPRTN	89	185	144	29	68	61	786	706	863	873	773	857	0.000464973	0.122998	0.0880701	-0.481912
ENSG00000100417.12	PMM1	126	233	205	60	178	185	412	348	477	369	367	371	0.000469769	0.319073	0.491609	0.623627
ENSG00000144909.8	OSBPL11	16	49	30	1	13	9	518	459	518	607	496	533	0.000470282	0.0427451	0.0147486	-1.53518
ENSG00000167552.14	TUBA1A	449	790	676	179	679	673	5174	4935	5174	5636	5198	5665	0.000472462	0.0876699	0.113689	0.374932
ENSG00000168502.17	MTCL1	82	152	195	18	66	90	2136	1880	2071	2345	2249	2221	0.000478061	0.048393	0.0302564	-0.67756
ENSG00000006530.18	AGK	105	202	170	38	176	186	1390	1308	1437	1465	1276	1452	0.000478265	0.0801319	0.11153	0.476978
ENSG00000140740.10	UQCRC2	653	1278	1112	245	970	1242	3034	2772	3155	3228	2935	2975	0.000481556	0.235442	0.316553	0.427075
ENSG00000102181.21	CD99L2	340	657	561	103	501	605	4043	3722	4390	4043	3890	3981	0.000481556	0.0890958	0.115802	0.378231
ENSG00000075711.21	DLG1	74	160	149	9	51	38	2155	1999	2137	1978	1620	1551	0.000481765	0.0416726	0.0222639	-0.904393
ENSG00000144306.14	SCRN3	30	54	68	15	60	76	548	490	481	508	492	484	0.000482248	0.0687777	0.119662	0.798955
ENSG00000132003.9	ZSWIM4	51	80	70	13	41	39	466	404	513	643	705	645	0.000483221	0.103265	0.0598418	-0.787121
ENSG00000066117.14	SMARCD1	179	265	215	38	105	130	1597	1519	1842	1780	1725	1728	0.000484826	0.095172	0.0666153	-0.514683
ENSG00000181873.13	IBA57	33	31	29	17	51	52	382	347	451	425	469	458	0.000487824	0.0591794	0.11409	0.947011
ENSG00000132952.12	USPL1	100	199	190	31	114	138	1370	1239	1381	1959	1817	1893	0.000490288	0.0845371	0.0600467	-0.493499
ENSG00000117228.10	GBP1	121	277	233	77	248	258	2669	2467	3047	3251	2992	3241	0.000500011	0.0528379	0.0776069	0.554612
ENSG00000142207.7	URB1	252	420	504	94	314	401	3545	3166	3884	3091	2953	2997	0.000500779	0.0773213	0.109023	0.495693
ENSG00000163875.15	MEAF6	118	208	182	32	174	186	993	903	1038	1001	877	937	0.000501341	0.121282	0.158116	0.382621
ENSG00000136930.13	PSMB7	774	1453	1198	298	1139	1499	2284	2121	2561	2551	2384	2277	0.000502954	0.343289	0.480896	0.486299
ENSG00000188211.8	NCR3LG1	17	27	31	1	8	24	754	694	875	1553	1302	1476	0.000504508	0.022646	0.00751363	-1.59168
ENSG00000141560.15	FN3KRP	86	196	182	11	78	65	494	424	530	446	481	464	0.000504846	0.219138	0.123239	-0.830382
ENSG00000100387.8	RBX1	333	573	600	130	553	569	888	755	1021	813	901	909	0.000506701	0.395669	0.567939	0.521444
ENSG00000149428.19	HYOU1	685	1217	1034	141	606	562	5225	4707	5501	5387	5084	4868	0.000507226	0.13335	0.102725	-0.376432
ENSG00000001461.17	NIPAL3	90	126	113	7	56	48	1967	1803	2217	1995	1827	1838	0.000510494	0.0394444	0.021436	-0.879785
ENSG00000161057.12	PSMC2	726	1317	1309	183	685	797	4596	4076	4828	4793	4741	4611	0.000510969	0.172747	0.141743	-0.285385
ENSG00000166886.13	NAB2	321	531	425	141	535	547	1750	1595	2168	4311	5370	5122	0.000510969	0.164419	0.100613	-0.708555
ENSG00000139496.16	NUP58	231	358	396	62	238	206	4500	4224	4512	5568	5416	5797	0.000510969	0.052225	0.0374327	-0.48044
ENSG00000115541.11	HSPE1	76	110	116	32	113	88	593	500	621	510	503	463	0.000513136	0.125231	0.202266	0.691659
ENSG00000079156.17	OSBPL6	17	49	29	0	6	15	461	416	481	452	495	433	0.000513746	0.0473499	0.0138621	-1.77222
ENSG00000007392.16	LUC7L	111	205	175	41	176	258	799	747	777	870	848	786	0.000519759	0.147183	0.216346	0.555731
ENSG00000125484.12	GTF3C4	123	255	232	22	72	127	1882	1635	2168	2082	1860	1958	0.000521821	0.0741338	0.0438541	-0.757422
ENSG00000148498.16	PARD3	94	164	161	15	59	101	1701	1476	1680	1874	1679	1810	0.000523554	0.0602337	0.0370738	-0.70017
ENSG00000066697.14	MSANTD3	36	83	94	21	108	118	1398	1263	1363	1848	1749	1777	0.000533146	0.0358205	0.0525327	0.55243
ENSG00000166619.15	BLCAP	67	122	116	11	48	44	1475	1384	1680	1441	1496	1473	0.000534489	0.0468183	0.0280373	-0.739723
ENSG00000132485.14	ZRANB2	238	511	424	85	445	515	5022	4164	4967	4940	4411	4517	0.000535983	0.057142	0.0853834	0.579405
ENSG00000127452.8	FBXL12	99	127	166	50	168	163	948	850	938	1038	1028	1083	0.000540594	0.10181	0.152567	0.583573
ENSG00000176623.12	RMDN1	198	323	267	61	262	307	961	886	1008	1029	996	980	0.000541109	0.195232	0.245549	0.330822
ENSG00000135678.12	CPM	123	240	192	54	155	196	3211	2678	3280	2971	2551	2588	0.000541621	0.0421841	0.0630788	0.580456
ENSG00000008513.16	ST3GAL1	348	533	417	59	312	335	18029	17222	20967	26276	25595	26272	0.000544916	0.0164957	0.0102932	-0.680401
ENSG00000131467.10	PSME3	213	376	398	63	182	162	2159	1939	2403	2440	2138	2251	0.000548272	0.105737	0.078874	-0.422864
ENSG00000204291.11	COL15A1	7	9	8	7	12	22	59	55	66	54	61	55	0.000550209	0.0965893	0.325161	1.75122
ENSG00000103489.11	XYLT1	68	124	117	9	57	29	1037	1018	1345	1262	1105	1163	0.000552077	0.06343	0.031837	-0.994463
ENSG00000170234.13	PWWP2A	92	192	151	31	74	60	1487	1330	1493	1725	1436	1550	0.000554825	0.0697725	0.0493466	-0.499707
ENSG00000143079.15	CTTNBP2NL	124	259	185	36	150	145	1651	1507	1710	2498	2236	2402	0.000558097	0.0809051	0.0559192	-0.532887
ENSG00000198961.10	PJA2	538	1034	958	94	425	577	4946	4346	4990	5585	4920	5072	0.000558447	0.122815	0.0802946	-0.61311
ENSG00000127081.14	ZNF484	39	54	53	8	37	32	504	418	454	791	770	776	0.000558521	0.0758165	0.0393696	-0.945428
ENSG00000105793.15	GTPBP10	62	155	117	24	126	145	699	648	709	745	657	643	0.000560418	0.110521	0.163531	0.565245
ENSG00000243317.8	STMP1	91	157	177	35	139	156	1100	925	1156	1059	884	871	0.000560418	0.0930709	0.140383	0.592962
ENSG00000198018.7	ENTPD7	134	218	212	24	90	109	3985	3537	4259	3967	3844	3656	0.000560418	0.0337049	0.023297	-0.532814
ENSG00000101928.13	MOSPD1	122	172	201	25	99	98	1155	1059	1321	1374	1348	1358	0.000568124	0.0992996	0.0660599	-0.588013
ENSG00000101417.12	PXMP4	55	63	76	29	67	89	534	483	657	541	518	544	0.0005688	0.0840407	0.152317	0.857917
ENSG00000108395.14	TRIM37	55	91	79	9	37	34	1734	1734	1803	1988	1823	1896	0.000570628	0.0300225	0.0170438	-0.816797
ENSG00000262209.3	PCDHGB3	2	0	0	0	0	13	183	187	210	198	176	168	0.000572264	0.00345083	0.0212764	2.62424
ENSG00000170456.16	DENND5B	47	126	114	18	32	51	1428	1225	1473	1681	1393	1563	0.000573699	0.0469288	0.0298896	-0.650828
ENSG00000171314.9	PGAM1	281	423	385	83	303	350	4973	4602	5231	4527	4560	4612	0.000583075	0.0522661	0.0650695	0.316104
ENSG00000011114.15	BTBD7	32	68	70	5	14	33	1310	1100	1316	1457	1225	1254	0.000583075	0.031264	0.0152971	-1.03124
ENSG00000095380.11	NANS	286	444	507	72	255	242	1337	1171	1345	1469	1342	1444	0.000587706	0.225386	0.167214	-0.430706
ENSG00000162733.18	DDR2	412	820	735	88	350	452	7838	7309	8755	8416	8162	8421	0.000588575	0.0569606	0.0418038	-0.446331
ENSG00000121864.10	ZNF639	39	71	78	9	34	20	1320	1167	1350	1498	1294	1336	0.000589157	0.0339322	0.0198603	-0.772769
ENSG00000084072.16	PPIE	132	252	247	52	212	255	633	594	725	640	674	668	0.000589522	0.223995	0.308528	0.461935
ENSG00000170430.10	MGMT	137	273	194	61	240	222	376	355	417	304	375	364	0.000593402	0.366746	0.613343	0.741913
ENSG00000053770.12	AP5M1	30	66	61	5	25	16	611	529	646	639	597	571	0.000593402	0.0602793	0.0308921	-0.964425
ENSG00000151718.16	WWC2	78	95	103	11	31	55	2289	2044	2325	2482	2106	2318	0.000599067	0.0299106	0.0169404	-0.820188
ENSG00000120868.13	APAF1	46	87	81	8	41	42	819	755	835	1045	1062	956	0.000600138	0.0616065	0.0342061	-0.848829
ENSG00000173933.20	RBM4	8	15	13	1	27	22	829	742	923	830	829	810	0.000604905	0.0100702	0.0199494	0.986255
ENSG00000196458.11	ZNF605	21	45	30	3	12	13	911	822	887	1251	1026	995	0.000608297	0.0253725	0.0102759	-1.30401
ENSG00000124217.4	MOCS3	67	107	108	46	113	139	604	488	628	638	669	717	0.000610825	0.115686	0.193459	0.741811
ENSG00000143368.10	SF3B4	276	469	423	103	380	405	1214	1073	1153	1171	1125	1212	0.000615869	0.238167	0.309083	0.376019
ENSG00000146802.12	TMEM168	80	183	159	19	42	65	1265	1073	1167	1091	955	1002	0.000618303	0.082259	0.0538681	-0.610743
ENSG00000108557.19	RAI1	69	78	87	17	30	35	714	569	625	725	724	715	0.000620263	0.0891071	0.0549251	-0.698076
ENSG00000108587.15	GOSR1	187	381	345	82	330	420	1796	1622	1922	2148	1713	1878	0.000622731	0.118038	0.17043	0.529927
ENSG00000102384.13	CENPI	65	84	71	10	33	46	454	419	515	551	610	598	0.0006249	0.115071	0.0609971	-0.915711
ENSG00000114107.9	CEP70	49	113	113	11	45	48	925	840	906	1064	917	986	0.000637753	0.0699445	0.0419401	-0.737881
ENSG00000114902.14	SPCS1	274	348	371	79	318	341	699	633	714	663	605	587	0.000640251	0.348782	0.477215	0.452314
ENSG00000113048.16	MRPS27	258	477	444	81	382	415	2082	1814	2212	2189	1969	1989	0.00064901	0.134467	0.165959	0.303577
ENSG00000116717.13	GADD45A	487	843	860	254	880	837	2510	2247	2557	5235	4724	4829	0.000661147	0.208872	0.167496	-0.318492
ENSG00000122952.17	ZWINT	119	238	206	27	125	87	825	794	910	944	950	966	0.000661147	0.154029	0.102075	-0.593574
ENSG00000102554.14	KLF5	49	91	109	5	44	30	513	490	514	510	476	511	0.000663797	0.112813	0.0579317	-0.961514
ENSG00000205060.11	SLC35B4	45	66	70	2	26	21	1232	1033	1290	1105	1023	1052	0.000664379	0.0361337	0.0159962	-1.17562
ENSG00000184557.4	SOCS3	58	57	60	74	224	259	604	532	641	1784	2122	1924	0.000665886	0.0730092	0.120414	0.721859
ENSG00000167005.14	NUDT21	207	372	368	69	272	369	2706	2501	2842	2810	2693	2601	0.000667473	0.0818544	0.102456	0.323871
ENSG00000183486.13	MX2	57	120	122	12	43	60	670	566	645	683	676	708	0.000667473	0.108951	0.0659965	-0.723213
ENSG00000099942.13	CRKL	247	438	377	96	231	280	6693	5908	7156	8824	8200	8366	0.000667473	0.0376994	0.0316903	-0.250497
ENSG00000152104.12	PTPN14	538	830	714	134	390	408	14639	13219	15341	16275	14887	14193	0.000671749	0.0342568	0.0265627	-0.366987
ENSG00000147123.10	NDUFB11	629	1106	1010	245	892	963	1406	1280	1613	1371	1557	1425	0.000675955	0.447504	0.589237	0.396946
ENSG00000168040.4	FADD	135	199	223	14	90	90	482	530	507	519	556	472	0.000675998	0.257621	0.139436	-0.885649
ENSG00000106004.5	HOXA5	21	26	25	8	54	60	179	145	164	253	236	248	0.000681073	0.106922	0.181028	0.759652
ENSG00000014919.12	COX15	20	24	31	3	6	11	714	631	782	862	856	834	0.000681073	0.025308	0.0101642	-1.31609
ENSG00000176978.14	DPP7	161	222	232	70	229	210	793	712	640	471	627	588	0.00068168	0.203546	0.384955	0.919337
ENSG00000145241.11	CENPC	113	217	222	41	237	240	3022	2679	2879	3487	3245	3366	0.000686238	0.0443884	0.0579553	0.384758
ENSG00000141252.20	VPS53	195	263	247	20	97	114	1439	1253	1701	1473	1213	1296	0.000690831	0.1157	0.0665214	-0.798502
ENSG00000132670.20	PTPRA	46	96	73	6	32	30	2311	2032	2288	2413	2042	2135	0.000700851	0.0224423	0.0119207	-0.912751
ENSG00000100239.16	PPP6R2	52	124	90	6	35	45	1399	1288	1292	1315	1391	1336	0.00070633	0.0456458	0.0234105	-0.963327
ENSG00000181458.10	TMEM45A	557	1008	937	129	453	564	3056	2796	3482	3220	3085	3092	0.000710859	0.187158	0.147535	-0.343205
ENSG00000162552.15	WNT4	4	7	7	5	3	0	1	0	1	9	14	9	0.000720831	6.52255	0.628523	-3.3754
ENSG00000198093.11	ZNF649	23	54	42	19	64	87	765	644	676	1065	909	977	0.000733923	0.0390078	0.0695325	0.833927
ENSG00000164597.13	COG5	253	536	432	92	438	467	2341	2026	2304	2400	2208	2310	0.000735091	0.126313	0.16745	0.406729
ENSG00000099917.17	MED15	395	780	716	212	561	694	2679	2298	2576	2461	2607	2500	0.000754863	0.173136	0.249962	0.529802
ENSG00000089693.10	MLF2	535	595	603	86	264	231	2692	2447	3114	2943	2952	2917	0.000755893	0.153901	0.0860669	-0.838477
ENSG00000197562.10	RAB40C	28	49	47	22	62	55	378	329	336	348	403	365	0.000759093	0.0828835	0.165604	0.998584
ENSG00000164125.15	GASK1B	547	945	837	92	460	477	7958	6956	7900	7227	7043	7045	0.000762627	0.0716214	0.0557502	-0.361414
ENSG00000169851.15	PCDH7	11	10	6	0	0	2	50	34	39	49	49	60	0.000766406	0.168742	0.0112038	-3.91275
ENSG00000172301.11	COPRS	306	451	479	132	416	542	1825	1638	2228	1810	2025	1968	0.00076791	0.154264	0.230812	0.581317
ENSG00000163463.11	KRTCAP2	12	19	6	4	22	13	78	89	97	42	56	49	0.000768206	0.102212	0.317346	1.63449
ENSG00000113558.18	SKP1	541	843	783	156	818	815	6706	6000	7067	6912	6673	6688	0.000776561	0.0776048	0.101497	0.38722
ENSG00000162236.11	STX5	185	248	235	35	108	146	1365	1243	1615	1678	1517	1556	0.000776561	0.113943	0.0748379	-0.606469
ENSG00000131504.17	DIAPH1	387	836	756	86	314	386	3256	2963	4099	3954	3578	3498	0.000792325	0.132135	0.0857151	-0.624395
ENSG00000074356.17	NCBP3	139	264	257	67	242	271	2142	2042	2364	2709	2387	2349	0.000793262	0.0698114	0.0950712	0.445545
ENSG00000095739.11	BAMBI	19	41	28	1	24	9	203	170	178	357	291	288	0.000794345	0.110433	0.0372651	-1.56727
ENSG00000107938.18	EDRF1	87	161	133	31	131	157	1403	1226	1523	1479	1388	1428	0.000797493	0.0642152	0.0870316	0.438623
ENSG00000197157.11	SND1	1392	2386	2264	477	1801	1912	8616	7989	9435	9073	9206	8658	0.000798929	0.162556	0.189109	0.218285
ENSG00000122068.13	FYTTD1	224	415	401	90	306	398	1929	1711	2000	2066	1814	1891	0.000809263	0.128133	0.166711	0.379708
ENSG00000170791.17	CHCHD7	45	80	69	4	30	24	434	379	389	418	375	391	0.000818008	0.112799	0.0543432	-1.05358
ENSG00000120688.9	WBP4	87	108	129	12	73	84	877	841	862	1275	1177	1349	0.000819036	0.0897705	0.0491856	-0.868007
ENSG00000138031.14	ADCY3	15	20	16	3	2	3	274	246	297	274	273	301	0.000826388	0.0452551	0.017622	-1.3607
ENSG00000136153.20	LMO7	600	1178	998	165	513	605	12354	11373	12071	13871	12013	12950	0.000826388	0.0537201	0.0413661	-0.377015
ENSG00000135069.14	PSAT1	114	217	180	35	147	219	1009	1008	1110	930	953	849	0.000830798	0.113651	0.167658	0.560913
ENSG00000217930.8	PAM16	1	3	1	0	4	14	32	23	27	24	22	22	0.000836127	0.0416392	0.239913	2.52649
ENSG00000184677.18	ZBTB40	73	100	104	15	61	47	1784	1684	1925	2232	2098	2163	0.000837984	0.0366545	0.0235432	-0.638683
ENSG00000104522.16	TSTA3	151	271	255	52	204	197	842	807	870	683	698	744	0.000839436	0.187112	0.259923	0.474179
ENSG00000173065.13	FAM222B	25	47	33	1	8	13	445	355	442	473	337	398	0.000842053	0.0594272	0.0188891	-1.65357
ENSG00000107959.16	PITRM1	419	830	783	186	582	720	5257	4697	5449	5531	5065	5326	0.000843319	0.091154	0.116028	0.348092
ENSG00000175879.9	HOXD8	15	9	14	5	30	22	189	195	202	231	184	191	0.000843624	0.0496132	0.109072	1.13649
ENSG00000198783.6	ZNF830	102	142	168	48	158	231	514	490	503	558	479	605	0.000843624	0.1932	0.319303	0.724831
ENSG00000115350.11	POLE4	66	107	96	24	87	125	281	242	317	283	271	245	0.000851931	0.226686	0.348553	0.620682
ENSG00000140464.19	PML	202	311	289	96	219	276	926	763	946	846	816	806	0.000855317	0.216115	0.319773	0.56525
ENSG00000145050.17	MANF	268	481	458	49	191	230	529	554	679	628	606	532	0.000863998	0.477736	0.316712	-0.593042
ENSG00000062194.16	GPBP1	177	359	305	40	224	242	2715	2503	2697	3771	3564	3747	0.000866831	0.0733942	0.0515036	-0.510992
ENSG00000187079.17	TEAD1	113	162	132	23	93	76	5210	4753	5492	6763	6047	5984	0.000867844	0.0189053	0.0126379	-0.581027
ENSG00000183864.5	TOB2	150	187	224	36	106	100	2199	1855	2564	2728	2581	2770	0.000871758	0.0609741	0.0391222	-0.640209
ENSG00000171055.15	FEZ2	208	379	397	91	317	374	1988	1783	2109	2256	1989	2076	0.000875544	0.116138	0.151075	0.379426
ENSG00000116044.16	NFE2L2	568	1033	988	165	686	820	5013	4231	5114	7944	6509	7376	0.000875544	0.125689	0.0900841	-0.480517
ENSG00000061794.13	MRPS35	269	619	508	103	439	482	1455	1337	1612	1373	1323	1287	0.000882746	0.217163	0.303912	0.484876
ENSG00000164105.4	SAP30	71	129	130	10	55	65	319	293	335	334	364	349	0.000884097	0.242053	0.139032	-0.799903
ENSG00000111670.16	GNPTAB	157	238	218	19	95	97	1908	1520	1770	1947	1557	1512	0.000894866	0.0838371	0.0487596	-0.781904
ENSG00000149806.11	FAU	993	1589	1795	451	1320	1565	3542	3071	3731	3270	3531	3428	0.000902042	0.296663	0.413055	0.477512
ENSG00000124786.11	SLC35B3	68	103	90	7	32	29	645	628	653	603	495	497	0.000905262	0.0961886	0.0508852	-0.918618
ENSG00000112096.18	SOD2	144	202	194	44	243	205	6348	5913	7054	6631	7062	6718	0.000912195	0.0199903	0.027921	0.482051
ENSG00000134851.13	TMEM165	313	578	511	73	240	244	2392	2238	2521	2381	2078	2089	0.000915567	0.136571	0.107302	-0.347972
ENSG00000091136.14	LAMB1	1840	3911	3548	423	1506	1892	11399	10308	11796	11948	10819	10747	0.000915567	0.190732	0.137451	-0.472626
ENSG00000049245.13	VAMP3	441	665	654	166	504	717	5288	4845	5700	5467	5205	5433	0.000919035	0.0787833	0.105502	0.421307
ENSG00000141551.14	CSNK1D	397	593	610	101	346	369	1487	1340	1851	2109	1876	1890	0.000920097	0.243012	0.172491	-0.494511
ENSG00000126368.6	NR1D1	64	101	92	64	247	265	414	373	401	1150	1073	1076	0.00092042	0.15282	0.211143	0.466393
ENSG00000146416.18	AIG1	149	283	250	41	299	315	869	795	907	886	854	882	0.00092288	0.184357	0.271525	0.558585
ENSG00000043514.16	TRIT1	111	212	159	52	149	180	1018	928	1058	1025	922	1018	0.000928397	0.112079	0.163309	0.54309
ENSG00000086589.12	RBM22	205	350	329	53	284	303	2051	1930	2168	2009	1784	1989	0.000929787	0.100683	0.125974	0.323307
ENSG00000058799.15	YIPF1	68	110	105	7	41	50	539	512	606	591	521	532	0.000932083	0.120312	0.0659999	-0.866243
ENSG00000129038.16	LOXL1	746	1188	1018	147	466	469	4726	4023	4402	3765	4217	4381	0.000950583	0.158918	0.111199	-0.515136
ENSG00000162512.16	SDC3	21	31	57	5	10	13	230	221	267	256	271	257	0.000956276	0.104844	0.0490912	-1.09471
ENSG00000144659.13	SLC25A38	26	45	39	16	31	73	421	393	460	462	402	382	0.000956276	0.0606258	0.120606	0.992294
ENSG00000116198.13	CEP104	62	115	89	7	29	47	1121	998	1223	1136	979	984	0.000956287	0.0557907	0.030385	-0.876665
ENSG00000177303.10	CASKIN2	24	26	33	7	9	6	240	198	239	254	306	271	0.000956287	0.0890439	0.0459351	-0.954921
ENSG00000182979.18	MTA1	125	178	149	43	149	153	771	618	691	604	553	634	0.000958904	0.155976	0.23958	0.619179
ENSG00000135916.16	ITM2C	337	530	528	79	240	207	1772	1706	1864	1690	1879	1654	0.000960384	0.183847	0.131974	-0.478258
ENSG00000132406.12	TMEM128	61	112	104	39	90	121	304	267	364	308	325	286	0.000967863	0.207001	0.35839	0.791893
ENSG00000165434.8	PGM2L1	28	38	42	5	15	13	287	265	283	330	314	326	0.000967863	0.0920257	0.0447274	-1.04088
ENSG00000166396.13	SERPINB7	556	1041	926	78	396	530	4091	3795	4404	4040	4229	4305	0.00097084	0.142873	0.0893736	-0.676812
ENSG00000101452.15	DHX35	58	102	91	21	115	89	757	697	795	759	797	719	0.00097093	0.0781201	0.115739	0.567103
ENSG00000065485.20	PDIA5	384	676	565	67	255	303	2199	2132	2266	2437	1957	1955	0.000973829	0.172511	0.118052	-0.547269
ENSG00000177839.6	PCDHB9	20	33	24	1	9	7	182	158	207	213	190	180	0.000974394	0.100244	0.0316365	-1.66386
ENSG00000072195.15	SPEG	150	197	211	62	167	219	2331	2117	2381	2083	2314	2165	0.00098005	0.058491	0.0868795	0.570802
ENSG00000137338.5	PGBD1	26	41	47	3	18	13	285	288	291	338	329	312	0.00098005	0.0921458	0.0402653	-1.19438
ENSG00000180044.5	C3orf80	4	8	7	9	2	18	37	39	44	24	19	16	0.000983963	0.109414	0.831716	2.92629
ENSG00000156471.12	PTDSS1	277	446	448	83	363	366	2686	2512	2875	2708	2589	2605	0.000996525	0.101958	0.12206	0.259625
ENSG00000114354.14	TFG	976	1943	1764	224	917	1031	4927	4465	4876	5370	4756	4868	0.00100075	0.226689	0.172201	-0.396625
ENSG00000142687.18	KIAA0319L	161	258	237	43	120	137	2361	2192	2614	2697	2532	2519	0.00100582	0.0646575	0.0499218	-0.373146
ENSG00000102265.12	TIMP1	4972	7928	7468	1137	3759	4003	13792	12004	12545	12437	11982	12465	0.00101148	0.374254	0.301793	-0.310459
ENSG00000198589.13	LRBA	160	395	371	40	116	161	2918	2581	2785	3005	2677	2643	0.00101178	0.0756657	0.0473312	-0.676849
ENSG00000168014.16	C2CD3	35	34	47	4	22	8	694	586	694	867	729	698	0.00101401	0.0429768	0.0184813	-1.21749
ENSG00000131174.7	COX7B	637	1198	1014	222	990	1112	2583	2167	2724	2648	2620	2607	0.00101816	0.266226	0.344835	0.373254
ENSG00000133703.11	KRAS	110	201	191	24	110	113	1845	1588	1968	2334	2078	2153	0.00102322	0.0647983	0.0442226	-0.551173
ENSG00000154727.10	GABPA	25	72	75	7	19	27	1076	910	1058	1198	996	1031	0.00102491	0.0377518	0.0206748	-0.868677
ENSG00000134308.14	YWHAQ	2226	3847	3736	606	2215	2356	14320	12904	14916	14705	13983	14086	0.00102727	0.162757	0.148169	-0.135475
ENSG00000155329.12	ZCCHC10	57	88	60	21	110	85	397	351	382	440	364	382	0.00102727	0.129933	0.215269	0.728374
ENSG00000093144.19	ECHDC1	182	396	372	72	299	404	1114	974	1174	1080	1028	1032	0.00102727	0.199733	0.285959	0.517737
ENSG00000163171.7	CDC42EP3	395	486	620	90	361	357	7702	6970	7570	10696	9711	10428	0.00102791	0.0482036	0.0317476	-0.602493
ENSG00000185973.11	TMLHE	77	133	150	12	65	64	396	318	393	443	377	396	0.00102847	0.226521	0.132917	-0.769119
ENSG00000270647.6	TAF15	392	736	687	161	622	764	620	597	683	742	551	533	0.0010363	0.663155	1.00969	0.60649
ENSG00000196236.13	XPNPEP3	121	238	199	62	151	243	1500	1256	1540	1445	1253	1335	0.00103641	0.0903158	0.143019	0.663155
ENSG00000137497.17	NUMA1	906	1676	1486	235	910	965	8467	7970	8375	9202	9138	9283	0.00104634	0.114013	0.0923823	-0.303507
ENSG00000164294.14	GPX8	405	814	802	83	331	353	3217	2842	3174	2756	2594	2694	0.00104675	0.150712	0.114596	-0.395231
ENSG00000168883.20	USP39	181	285	296	50	146	172	1253	1124	1340	1492	1324	1468	0.00104904	0.14438	0.109091	-0.404337
ENSG00000137992.14	DBT	72	173	147	41	121	170	1025	944	1063	1104	1051	994	0.00106135	0.0880236	0.13025	0.565319
ENSG00000188895.11	MSL1	25	54	52	4	31	17	1760	1594	1870	2377	2157	2241	0.00106779	0.0171822	0.00872408	-0.977842
ENSG00000157916.20	RER1	462	710	665	91	330	351	2139	1978	2430	2028	2140	2056	0.00107147	0.199039	0.151985	-0.389123
ENSG00000121774.18	KHDRBS1	701	1153	1132	257	962	1145	3702	3058	4013	4094	3376	3477	0.0010738	0.195268	0.259685	0.411307
ENSG00000085840.13	ORC1	49	50	48	3	30	17	291	268	290	331	342	380	0.00107444	0.128084	0.0518498	-1.30468
ENSG00000135912.11	TTLL4	36	46	38	1	15	19	615	536	655	697	608	615	0.00107444	0.048358	0.0181987	-1.40992
ENSG00000064393.16	HIPK2	70	120	92	9	32	60	7897	7016	8247	8954	7393	7881	0.00107444	0.00859969	0.00476911	-0.850566
ENSG00000175265.17	GOLGA8A	2	3	3	4	3	13	2450	2311	2493	2479	2353	2204	0.00107444	0.000779988	0.00401535	2.364
ENSG00000143067.5	ZNF697	70	138	129	41	210	262	1191	1224	1301	2358	2073	2136	0.00107557	0.0625433	0.0881285	0.494754
ENSG00000138101.18	DTNB	25	36	30	1	11	12	214	231	241	258	243	274	0.00108158	0.0947947	0.0319987	-1.56679
ENSG00000143147.14	GPR161	13	7	18	1	1	2	378	356	433	409	341	408	0.00108225	0.0244306	0.00535363	-2.1901
ENSG00000100243.21	CYB5R3	2116	3275	2951	712	2362	2884	8194	7296	7511	6618	6988	7406	0.00108733	0.256641	0.347703	0.438104
ENSG00000116667.14	C1orf21	35	41	41	8	49	52	1247	1176	1347	1255	1132	1176	0.00109185	0.0225729	0.0340998	0.595172
ENSG00000100811.13	YY1	182	300	261	51	144	153	3410	3072	3584	3803	3501	3532	0.00110087	0.0520869	0.0417161	-0.320316
ENSG00000153944.11	MSI2	95	126	132	15	55	52	1262	1102	1221	1322	1066	1151	0.0011072	0.0704797	0.0428485	-0.717963
ENSG00000197050.11	ZNF420	23	27	45	0	15	16	350	307	302	457	449	394	0.0011072	0.0700024	0.0221637	-1.6592
ENSG00000070081.16	NUCB2	691	1377	1250	172	540	631	3716	3522	3804	4127	3281	3667	0.00111491	0.207412	0.151791	-0.450413
ENSG00000100528.12	CNIH1	335	599	504	93	506	516	2181	1821	2375	2016	1947	1827	0.00111648	0.158435	0.219623	0.471134
ENSG00000144895.12	EIF2A	574	1168	1147	239	1047	1293	4725	4268	4985	5147	4324	4645	0.00112101	0.142271	0.212085	0.576006
ENSG00000072803.17	FBXW11	137	313	261	34	153	142	3386	3003	3540	3727	3558	3483	0.00112919	0.049054	0.0364343	-0.429074
ENSG00000007866.21	TEAD3	112	153	165	35	191	173	840	768	867	971	920	970	0.00113403	0.123812	0.160849	0.377552
ENSG00000173511.9	VEGFB	101	216	178	71	152	178	1966	1596	1927	1900	1570	1610	0.00113711	0.0622341	0.108572	0.802871
ENSG00000170275.14	CRTAP	1027	1835	1711	269	951	1049	6147	5696	6240	6354	5870	6220	0.00114019	0.176297	0.150989	-0.22356
ENSG00000100284.21	TOM1	275	411	337	97	395	453	1435	1235	1486	1372	1591	1484	0.00114019	0.176069	0.251732	0.515747
ENSG00000168970.22	JMJD7-PLA2G4B	0	0	0	2	0	4	21	18	32	19	13	6	0.00114732	0.0396191	0.276574	2.8034
ENSG00000100697.14	DICER1	38	81	65	6	13	33	2296	2156	2353	2185	2048	1936	0.00115146	0.0186268	0.0101543	-0.875286
ENSG00000218336.9	TENM3	601	1103	940	121	413	527	8669	7816	8861	9342	7556	7626	0.00115822	0.0728317	0.0525645	-0.47048
ENSG00000151694.14	ADAM17	135	263	295	20	106	182	1685	1601	1950	2531	2371	2466	0.00116112	0.091083	0.0452812	-1.00827
ENSG00000136630.13	HLX	24	50	33	24	38	43	193	137	151	123	140	120	0.00116328	0.154829	0.411942	1.41176
ENSG00000010244.18	ZNF207	717	1187	1002	257	912	1071	7029	6445	7360	8140	7425	7697	0.0011642	0.0984442	0.117167	0.251182
ENSG00000134333.14	LDHA	5219	9291	8997	1951	6875	8018	41634	36124	43026	43946	33567	35548	0.00116655	0.135814	0.182005	0.422341
ENSG00000182253.14	SYNM	631	1118	1283	217	801	871	15066	14436	15781	13172	11255	11048	0.00116655	0.0463318	0.0649471	0.487262
ENSG00000074527.12	NTN4	23	39	30	0	11	14	451	460	494	530	515	503	0.00117636	0.0461688	0.0149425	-1.6275
ENSG00000141504.11	SAT2	72	139	138	28	152	183	479	449	508	450	555	540	0.00117875	0.167893	0.262817	0.646515
ENSG00000105928.16	GSDME	427	870	783	101	371	351	2651	2409	2859	2912	2478	2399	0.00117956	0.181372	0.131266	-0.466455
ENSG00000132792.19	CTNNBL1	271	486	426	50	238	230	1054	939	1236	1181	1097	1082	0.0011814	0.256915	0.181111	-0.504418
ENSG00000091483.6	FH	377	761	671	134	544	624	1588	1382	1643	1593	1487	1533	0.0011841	0.271292	0.335078	0.304649
ENSG00000092969.12	TGFB2	207	426	319	75	214	251	2295	2148	2257	3765	3085	3227	0.00118433	0.0983531	0.0685383	-0.521061
ENSG00000134809.9	TIMM10	109	160	149	11	68	78	248	246	292	277	305	250	0.00118514	0.378738	0.20826	-0.862814
ENSG00000167378.8	IRGQ	53	73	83	32	83	94	1266	1160	1364	1542	1477	1410	0.00120344	0.0392016	0.062011	0.661614
ENSG00000003137.8	CYP26B1	4	8	8	0	0	2	17	20	22	38	35	32	0.00120631	0.232891	0.0168937	-3.7851
ENSG00000118515.11	SGK1	800	1299	1248	383	1537	1798	11653	7983	11215	14384	11204	11928	0.00120876	0.0767697	0.117831	0.618111
ENSG00000094841.14	UPRT	113	161	194	15	91	97	679	612	738	811	718	734	0.00121691	0.163065	0.100119	-0.703737
ENSG00000156515.23	HK1	1293	2465	2075	442	1650	1964	8430	8077	9006	8738	7995	8107	0.00122316	0.158984	0.196276	0.304005
ENSG00000180011.7	ZADH2	61	136	126	19	51	65	844	736	880	952	931	877	0.00122316	0.0898818	0.062633	-0.521107
ENSG00000104852.15	SNRNP70	249	397	381	66	178	225	2083	2002	2118	2192	2449	2422	0.00122316	0.116502	0.0849135	-0.456286
ENSG00000183856.11	IQGAP3	75	116	114	23	56	56	1075	967	1149	1233	1289	1293	0.00122975	0.0675878	0.048073	-0.491535
ENSG00000120156.21	TEK	14	28	15	2	5	1	149	118	166	123	155	141	0.00123116	0.0929273	0.0301476	-1.62406
ENSG00000204954.10	C12orf73	7	23	32	6	27	42	92	81	115	97	75	80	0.0012341	0.142133	0.334884	1.23642
ENSG00000072121.16	ZFYVE26	45	82	70	19	32	27	1288	1101	1318	1493	1413	1583	0.00123514	0.0371797	0.0268678	-0.468639
ENSG00000138069.18	RAB1A	938	1746	1830	230	903	926	4812	4183	4956	5079	4688	4653	0.00123649	0.224146	0.173041	-0.373325
ENSG00000124193.16	SRSF6	166	367	262	69	271	346	7921	6982	8683	8607	7718	8010	0.00124631	0.0232932	0.0332527	0.513559
ENSG00000091409.15	ITGA6	81	157	163	19	77	65	845	777	841	865	845	894	0.00124965	0.112163	0.0760832	-0.559945
ENSG00000005889.15	ZFX	247	418	347	49	301	330	4275	3845	4466	6948	6140	6359	0.00125131	0.0566823	0.0388431	-0.545239
ENSG00000066557.6	LRRC40	131	267	248	37	252	260	939	813	961	981	901	946	0.00125457	0.164276	0.213519	0.378243
ENSG00000055950.16	MRPL43	258	366	324	100	283	315	1106	940	1010	936	877	959	0.00125473	0.221978	0.324604	0.548264
ENSG00000090989.18	EXOC1	111	249	220	52	187	228	1069	1007	1155	1136	1140	1110	0.00126027	0.12284	0.166431	0.438151
ENSG00000150753.12	CCT5	5412	10252	8999	1809	7783	8773	38109	34955	40766	37542	35251	35996	0.00126041	0.150716	0.198588	0.397944
ENSG00000122435.10	TRMT13	32	48	41	10	39	53	480	476	498	422	403	385	0.00126193	0.0591846	0.0987683	0.738826
ENSG00000169554.21	ZEB2	118	270	214	60	258	305	3687	3355	3718	4848	4018	4512	0.00126761	0.0383255	0.054523	0.50856
ENSG00000154945.7	ANKRD40	54	93	76	12	30	36	3313	2863	3256	3480	3010	3327	0.00126968	0.0166438	0.0104507	-0.671387
ENSG00000197766.7	CFD	7	11	10	1	13	34	25	18	16	9	13	13	0.00127211	0.334875	1.31681	1.97536
ENSG00000198646.14	NCOA6	208	274	223	36	111	130	2869	2403	2906	3618	2758	2984	0.00127241	0.0625652	0.0372054	-0.749848
ENSG00000130227.17	XPO7	273	424	423	52	185	234	3960	3171	4290	4478	3694	3880	0.0012741	0.0694967	0.0471113	-0.560869
ENSG00000070404.10	FSTL3	138	170	159	119	284	343	1153	1162	1206	1912	2144	1985	0.00127707	0.0959902	0.163904	0.771892
ENSG00000023318.8	ERP44	385	730	770	89	289	371	1574	1446	1574	1594	1406	1435	0.00127789	0.283117	0.207024	-0.451595
ENSG00000073169.14	SELENOO	78	88	109	29	101	108	311	260	295	213	280	234	0.00127867	0.229609	0.403793	0.814437
ENSG00000168906.13	MAT2A	944	1722	1729	343	1099	1336	6220	5122	6869	5413	4004	4454	0.00127904	0.168242	0.248395	0.562101
ENSG00000184708.18	EIF4ENIF1	86	166	150	17	60	73	989	899	1069	1154	915	982	0.00128412	0.0943443	0.0596855	-0.660555
ENSG00000162976.13	PQLC3	88	148	177	19	57	74	684	585	655	673	595	622	0.00128461	0.149194	0.0988308	-0.59416
ENSG00000164244.20	PRRC1	657	1051	982	209	684	933	7623	6968	7643	7147	6331	6658	0.00128641	0.085286	0.110038	0.367615
ENSG00000138303.17	ASCC1	62	113	71	30	94	112	350	298	363	386	325	356	0.00129514	0.17207	0.276117	0.68228
ENSG00000166340.17	TPP1	657	1070	991	237	810	929	2576	2187	2863	2711	2221	2429	0.00129538	0.251876	0.330541	0.392116
ENSG00000117143.13	UAP1	1199	2455	2144	400	1696	1706	8819	8261	10051	13924	13902	13417	0.00132946	0.147698	0.110174	-0.422867
ENSG00000172775.17	FAM192A	38	47	61	15	58	67	667	685	724	744	630	667	0.00133449	0.0500931	0.0822222	0.714917
ENSG00000164934.14	DCAF13	371	761	589	51	263	232	2592	2380	2693	2081	1955	1953	0.00133787	0.155552	0.106534	-0.546076
ENSG00000085433.15	WDR47	163	279	305	45	145	214	1536	1375	1615	2026	1848	1974	0.00134088	0.115016	0.0831582	-0.467904
ENSG00000130758.8	MAP3K10	45	100	105	23	98	87	172	190	184	138	159	158	0.00134088	0.310442	0.552859	0.832586
ENSG00000111261.14	MANSC1	34	37	49	6	17	6	182	176	184	196	159	209	0.00134121	0.15974	0.0755288	-1.08063
ENSG00000172175.15	MALT1	195	389	368	57	220	273	4843	4476	5039	6219	5936	5995	0.00135217	0.0457427	0.0359787	-0.346396
ENSG00000163378.14	EOGT	17	25	38	4	3	9	403	311	380	368	328	346	0.00135475	0.0510481	0.023712	-1.10624
ENSG00000178904.19	DPY19L3	53	76	45	14	15	24	1213	1073	1259	1235	1097	1152	0.00135938	0.0356803	0.0241738	-0.561685
ENSG00000162994.16	CLHC1	3	4	3	2	12	10	240	198	203	222	215	230	0.00136321	0.0113102	0.0411524	1.86335
ENSG00000178234.13	GALNT11	34	53	64	1	33	13	1450	1364	1522	1482	1430	1524	0.00137301	0.0243542	0.0106237	-1.19688
ENSG00000165801.10	ARHGEF40	44	81	61	10	33	37	652	663	669	845	904	922	0.00137301	0.0655101	0.037193	-0.816685
ENSG00000106484.15	MEST	1059	1699	1778	253	870	1039	27646	25730	31211	28839	28541	29957	0.00137327	0.0376899	0.0302302	-0.318187
ENSG00000111530.13	CAND1	901	1884	1571	200	811	1030	7527	6653	7848	8421	8135	8067	0.0013872	0.136569	0.0971931	-0.490709
ENSG00000182774.13	RPS17	19	44	39	12	40	37	204	203	218	164	172	172	0.0013872	0.111166	0.222598	1.00172
ENSG00000175931.13	UBE2O	200	302	277	63	228	253	1678	1450	1692	1511	1539	1460	0.0013872	0.114883	0.147129	0.356917
ENSG00000090382.6	LYZ	3592	5324	5601	803	3018	3159	30581	27741	31215	29871	31833	30769	0.00139279	0.114689	0.0919642	-0.31858
ENSG00000171634.18	BPTF	176	389	313	30	164	168	5803	4972	5259	6723	5371	6076	0.00140842	0.0375935	0.0227154	-0.726809
ENSG00000089053.13	ANAPC5	352	550	587	105	423	437	4388	3989	4606	3910	4033	3807	0.00141332	0.0806846	0.0988336	0.292708
ENSG00000100461.18	RBM23	92	182	168	37	78	87	1197	1100	1314	1439	1344	1493	0.00141847	0.0846874	0.0656444	-0.367476
ENSG00000110717.13	NDUFS8	249	402	362	112	341	353	730	682	618	521	631	645	0.00142191	0.350597	0.572779	0.708167
ENSG00000120733.14	KDM3B	244	379	407	56	212	253	3002	2648	3354	3882	3373	3455	0.00142536	0.0806696	0.0583162	-0.468128
ENSG00000155100.10	OTUD6B	55	112	114	14	108	109	732	656	716	683	679	673	0.00143067	0.0916939	0.1229	0.422582
ENSG00000138316.11	ADAMTS14	37	41	54	4	19	27	243	209	240	317	321	272	0.0014308	0.137758	0.0618207	-1.15598
ENSG00000120910.14	PPP3CC	128	147	208	23	97	92	1270	1203	1387	1543	1551	1595	0.00144304	0.0896335	0.0544428	-0.719297
ENSG00000135617.4	PRADC1	26	32	27	5	5	10	217	194	242	215	254	223	0.00144419	0.0950797	0.0447076	-1.08862
ENSG00000108039.18	XPNPEP1	396	706	556	160	519	546	3316	2908	3498	3483	3311	3342	0.00145193	0.119913	0.152107	0.343097
ENSG00000133943.20	DGLUCY	57	84	81	11	37	38	482	445	544	579	555	526	0.00146044	0.107387	0.0648868	-0.72682
ENSG00000221963.6	APOL6	45	128	102	7	47	56	979	916	1078	1151	1203	1087	0.00146114	0.0622546	0.0347417	-0.841514
ENSG00000168397.17	ATG4B	211	378	340	68	314	419	984	888	995	874	993	953	0.00146835	0.226276	0.322946	0.513206
ENSG00000187446.12	CHP1	151	219	213	47	177	249	2335	2014	2345	2475	2317	2321	0.00146835	0.0620173	0.0780902	0.332471
ENSG00000101150.17	TPD52L2	703	1132	1092	229	820	926	6341	5777	6590	6339	6309	6370	0.00146954	0.110164	0.126667	0.201377
ENSG00000176105.14	YES1	165	343	378	36	159	193	5264	4629	5202	5694	5316	5513	0.00147456	0.0401417	0.0272505	-0.558818
ENSG00000078687.17	TNRC6C	14	36	14	2	8	8	329	293	356	456	394	438	0.00148146	0.0452058	0.0169243	-1.41741
ENSG00000100211.10	CBY1	72	134	96	13	55	40	293	283	302	345	284	310	0.00148146	0.240847	0.142759	-0.754537
ENSG00000100320.23	RBFOX2	256	429	409	58	242	225	8027	7014	7970	8644	7911	7948	0.00148453	0.033363	0.0259414	-0.36299
ENSG00000008130.15	NADK	27	76	66	8	84	63	698	654	806	674	683	651	0.00148776	0.0526878	0.0823034	0.643484
ENSG00000158417.11	EIF5B	308	842	554	48	210	228	2391	2202	2429	2368	2001	1957	0.00149204	0.164425	0.0905948	-0.859926
ENSG00000112249.14	ASCC3	254	614	454	60	263	273	5422	4901	5306	6532	6143	5931	0.00151281	0.0577485	0.0379189	-0.606865
ENSG00000184845.4	DRD1	6	19	21	3	4	11	197	172	221	390	356	397	0.00151747	0.0517656	0.0209926	-1.30211
ENSG00000153310.19	FAM49B	140	347	381	32	129	129	1616	1365	1695	1707	1534	1579	0.00152215	0.125418	0.0727444	-0.785834
ENSG00000275342.4	PRAG1	44	46	33	5	25	18	187	158	176	239	276	278	0.00152393	0.176708	0.0724714	-1.28588
ENSG00000109917.11	ZPR1	70	118	124	31	86	155	1221	1103	1397	1248	1062	1138	0.00152549	0.0586975	0.0952442	0.698332
ENSG00000176022.7	B3GALT6	44	66	75	23	60	72	413	394	368	322	308	363	0.00152839	0.110422	0.202908	0.877801
ENSG00000158711.13	ELK4	40	64	58	4	26	25	2618	2325	2552	2839	2573	2571	0.00153157	0.0152579	0.00768295	-0.989823
ENSG00000137507.11	LRRC32	284	490	507	78	245	265	1647	1445	1897	1786	1853	1984	0.00154113	0.179612	0.131951	-0.444879
ENSG00000165661.16	QSOX2	187	328	317	63	232	305	1154	1063	1273	1134	1134	1098	0.00154945	0.166575	0.211996	0.347864
ENSG00000139433.10	GLTP	143	202	182	50	232	168	2835	2464	2992	2770	2611	2646	0.00155873	0.0455739	0.0682164	0.581912
ENSG00000104823.9	ECH1	208	366	352	133	294	301	941	831	854	812	707	795	0.00155958	0.245683	0.437549	0.832646
ENSG00000108591.10	DRG2	131	193	200	62	158	228	894	808	1029	879	959	780	0.00156106	0.136243	0.217613	0.675584
ENSG00000112033.14	PPARD	92	133	112	13	61	76	1133	964	1218	1293	1318	1267	0.00156903	0.0729768	0.044247	-0.721861
ENSG00000120327.6	PCDHB14	54	76	88	7	28	39	315	270	302	293	306	332	0.00156959	0.17408	0.0922719	-0.915784
ENSG00000006377.11	DLX6	0	0	4	5	4	6	21	19	29	23	19	17	0.00156959	0.0366434	0.449373	3.61629
ENSG00000110092.3	CCND1	913	1389	1374	224	701	659	9565	8854	9494	9604	8886	9223	0.0015719	0.0930488	0.0736249	-0.337793
ENSG00000124299.15	PEPD	129	225	217	64	183	206	512	491	570	486	544	532	0.00157262	0.253578	0.371911	0.552525
ENSG00000135387.21	CAPRIN1	920	1593	1463	295	1157	1331	9482	8330	10057	10035	8659	8981	0.00157567	0.100052	0.120247	0.265256
ENSG00000284691.1	AC073111.4	2	2	6	9	5	15	52	50	60	66	49	74	0.00157774	0.0429809	0.260478	2.59939
ENSG00000089902.10	RCOR1	153	263	224	42	145	170	2009	1779	2180	2830	2464	2836	0.00157774	0.0754932	0.053752	-0.490028
ENSG00000130158.14	DOCK6	29	53	36	14	35	49	324	284	347	271	247	262	0.00158542	0.0871237	0.16136	0.889145
ENSG00000104695.13	PPP2CB	156	233	185	32	136	102	1956	1812	2204	2544	2432	2333	0.00159023	0.0688283	0.0456177	-0.593407
ENSG00000170633.16	RNF34	33	60	88	2	31	31	659	541	617	738	657	694	0.00159023	0.0682296	0.0309355	-1.14113
ENSG00000168298.6	HIST1H1E	1191	1940	1787	483	1628	1586	5884	5073	4904	4522	4628	5324	0.00159346	0.217858	0.321467	0.561286
ENSG00000148090.11	AUH	39	77	76	9	71	105	190	193	190	189	148	165	0.00160164	0.230272	0.385657	0.74398
ENSG00000138080.13	EMILIN1	71	101	115	10	37	53	192	196	175	195	228	199	0.00160551	0.358904	0.188713	-0.927405
ENSG00000153561.13	RMND5A	61	93	136	12	30	52	2524	2252	2514	2484	2476	2226	0.00161832	0.0276527	0.0162438	-0.767533
ENSG00000117569.18	PTBP2	65	137	119	40	115	142	1067	963	1161	1124	1155	1248	0.0016197	0.0693525	0.106479	0.618543
ENSG00000147133.15	TAF1	73	122	139	35	136	124	1840	1534	1799	1982	1660	1626	0.00163092	0.04504	0.0690406	0.616237
ENSG00000112941.14	TENT4A	162	277	275	58	161	225	3839	3399	4123	5781	5203	5323	0.00164768	0.0439989	0.0341377	-0.3661
ENSG00000040341.18	STAU2	46	83	73	5	39	31	1156	1032	1207	1309	1147	1258	0.00165198	0.0415924	0.0222879	-0.900059
ENSG00000107815.10	TWNK	19	36	63	4	11	7	395	404	516	403	387	377	0.00165198	0.0608965	0.0263294	-1.20968
ENSG00000025293.17	PHF20	143	406	304	21	139	148	2183	2014	2407	2795	2434	2405	0.00165973	0.0871108	0.044464	-0.970214
ENSG00000006327.13	TNFRSF12A	1151	1809	1653	633	2190	2307	3801	3626	4512	4925	6073	5507	0.00166954	0.273747	0.384769	0.49115
ENSG00000147419.18	CCDC25	97	153	132	20	69	68	1363	1274	1389	1442	1404	1366	0.00168085	0.0671774	0.0466539	-0.525978
ENSG00000157933.10	SKI	69	120	67	19	46	31	1214	987	1235	1671	1472	1485	0.00168907	0.0531927	0.029809	-0.83548
ENSG00000143341.12	HMCN1	28	14	17	0	2	6	320	253	314	312	256	308	0.00168907	0.0531488	0.00830135	-2.67862
ENSG00000115234.11	SNX17	414	655	630	74	303	274	2087	1838	2591	2070	2436	2091	0.00168907	0.184783	0.120119	-0.621367
ENSG00000176834.14	VSIG10	14	26	21	5	27	32	427	335	430	369	354	336	0.00168907	0.0358719	0.0679346	0.921293
ENSG00000158828.8	PINK1	348	567	555	152	476	443	2157	1966	2207	1925	2139	2004	0.00170562	0.163173	0.227319	0.478321
ENSG00000163382.12	NAXE	108	202	173	36	175	208	934	859	1111	997	1011	1035	0.00171019	0.116187	0.157348	0.437513
ENSG00000106546.14	AHR	96	173	169	42	124	106	2496	2429	2445	4007	3858	3810	0.00172458	0.0412404	0.0308086	-0.420726
ENSG00000154781.16	CCDC174	65	113	133	40	151	160	733	662	783	1096	945	933	0.00173569	0.0990767	0.143722	0.536668
ENSG00000132475.10	H3F3B	681	1184	1035	306	1048	1192	9409	8216	10143	11678	11759	12018	0.00173569	0.0733822	0.0883301	0.267476
ENSG00000064995.17	TAF11	180	244	238	75	227	255	1074	924	1198	1097	1167	1097	0.00174948	0.148871	0.209896	0.495612
ENSG00000152944.9	MED21	469	862	879	163	695	763	5070	4486	5175	5250	4634	4998	0.0017611	0.104092	0.128801	0.307282
ENSG00000079101.16	CLUL1	6	6	16	0	0	2	43	39	50	59	39	49	0.00177634	0.148975	0.0120886	-3.62335
ENSG00000125743.10	SNRPD2	1370	1833	1811	240	946	823	3584	3143	4137	3578	4139	3756	0.00177735	0.332055	0.215815	-0.621626
ENSG00000164168.7	TMEM184C	34	60	39	5	15	21	824	792	777	873	866	836	0.00177767	0.039195	0.0196002	-0.999798
ENSG00000079805.16	DNM2	304	408	430	67	196	226	2491	2182	2524	2342	2416	2447	0.00178618	0.113497	0.0863276	-0.394757
ENSG00000048707.15	VPS13D	154	397	305	44	100	157	4853	4376	5129	5560	4878	5043	0.00178976	0.0404965	0.0251055	-0.689797
ENSG00000136147.18	PHF11	64	102	106	17	92	111	709	620	669	663	537	602	0.00179723	0.0955855	0.137054	0.519882
ENSG00000142627.13	EPHA2	234	415	333	117	273	330	1315	1153	1268	2347	2661	2612	0.00179912	0.184465	0.126078	-0.54903
ENSG00000032219.18	ARID4A	52	89	60	5	39	57	556	524	550	825	756	768	0.00180142	0.0872682	0.0450493	-0.953951
ENSG00000130024.15	PHF10	66	120	109	22	68	72	1639	1511	1714	2552	2192	2274	0.00180532	0.0422805	0.0293766	-0.525327
ENSG00000156463.18	SH3RF2	15	17	17	2	8	4	293	261	283	394	404	418	0.00181664	0.0427095	0.0149902	-1.51054
ENSG00000158987.20	RAPGEF6	8	11	15	2	22	34	442	390	419	530	549	552	0.00182062	0.0191299	0.0358275	0.905234
ENSG00000155506.17	LARP1	447	693	639	73	241	245	6323	5453	6996	5524	4472	4524	0.00182062	0.0672927	0.0485523	-0.470909
ENSG00000087074.8	PPP1R15A	267	364	370	159	566	607	3932	3518	3987	7191	7165	7272	0.00182644	0.0625661	0.0757089	0.275081
ENSG00000172915.18	NBEA	74	179	123	15	45	65	1612	1514	1583	1891	1558	1469	0.00182898	0.0545671	0.0312072	-0.806151
ENSG00000196365.11	LONP1	747	1209	1045	267	1003	1121	5684	5440	5155	4979	5595	5443	0.00182898	0.129778	0.180324	0.474553
ENSG00000169826.8	CSGALNACT2	69	112	109	14	53	49	1442	1229	1486	1869	1421	1582	0.00183153	0.0491405	0.0294818	-0.737086
ENSG00000123159.16	GIPC1	131	183	137	20	64	51	623	582	659	536	719	633	0.00183153	0.17469	0.0932855	-0.905073
ENSG00000070413.20	DGCR2	258	368	341	63	159	173	2327	2146	2553	2241	2383	2390	0.00183731	0.098385	0.0748643	-0.394161
ENSG00000129484.13	PARP2	28	68	61	20	58	91	271	264	294	347	281	292	0.00183742	0.128544	0.224429	0.803998
ENSG00000276368.1	HIST1H2AJ	199	341	318	75	240	261	929	735	705	533	639	591	0.00183974	0.253189	0.409925	0.695144
ENSG00000136868.11	SLC31A1	89	158	123	20	60	49	1556	1294	1612	1567	1374	1339	0.00184189	0.0584134	0.0399687	-0.54743
ENSG00000125875.14	TBC1D20	182	349	252	30	155	148	4935	4419	5423	5541	4898	5080	0.00184189	0.0371034	0.0248716	-0.577051
ENSG00000141349.8	G6PC3	278	376	414	51	181	203	767	704	847	738	735	774	0.00184297	0.328793	0.236739	-0.473881
ENSG00000182196.13	ARL6IP4	220	344	324	76	336	310	1888	1829	1989	1757	1987	1958	0.00185095	0.109866	0.151378	0.462416
ENSG00000172986.12	GXYLT2	110	191	182	34	160	185	3613	3204	3790	3842	3256	3287	0.00186789	0.0318656	0.0421482	0.403473
ENSG00000144566.11	RAB5A	120	174	214	15	108	121	1248	1185	1301	1643	1432	1468	0.00187813	0.0957082	0.0582158	-0.717232
ENSG00000133935.6	ERG28	63	95	78	16	27	35	341	311	363	357	328	311	0.00188709	0.165986	0.113048	-0.554129
ENSG00000144935.15	TRPC1	64	100	104	6	44	67	1026	874	1057	1220	1116	1135	0.0018915	0.0639144	0.0354406	-0.850736
ENSG00000156983.15	BRPF1	57	101	117	21	53	61	1625	1470	1649	2052	2070	2219	0.00189747	0.0401325	0.0280745	-0.515514
ENSG00000239779.7	WBP1	2	10	7	1	14	16	96	88	90	77	87	84	0.00190001	0.044886	0.125946	1.48847
ENSG00000109920.12	FNBP4	151	289	263	55	188	250	3219	2791	3108	2899	2502	2777	0.00190007	0.053481	0.0727386	0.443696
ENSG00000117395.12	EBNA1BP2	362	624	550	95	247	255	1935	1673	1833	1854	1570	1718	0.00190015	0.198011	0.154623	-0.356829
ENSG00000155008.14	APOOL	102	257	194	44	200	222	2141	1832	2381	2239	2002	2006	0.00191014	0.0594041	0.0870565	0.551388
ENSG00000103174.13	NAGPA	89	138	106	41	90	151	468	458	457	347	389	416	0.00191432	0.171194	0.314536	0.877593
ENSG00000064763.11	FAR2	26	40	28	3	14	9	196	179	231	233	227	211	0.00191643	0.111395	0.0476555	-1.22496
ENSG00000055211.14	GINM1	318	614	602	103	557	600	1719	1490	1781	1704	1577	1636	0.00192506	0.212797	0.290882	0.450959
ENSG00000168734.14	PKIG	140	265	214	35	116	116	1243	1207	1310	1293	1380	1394	0.00192506	0.11465	0.0826791	-0.471642
ENSG00000196636.7	SDHAF3	50	113	81	16	87	93	262	216	261	224	217	215	0.00192617	0.227631	0.339037	0.574746
ENSG00000116199.12	FAM20B	71	93	100	12	41	40	3371	2935	3561	3436	3049	3133	0.00193535	0.0191888	0.0121523	-0.659029
ENSG00000167074.15	TEF	47	92	83	12	42	28	601	552	775	763	747	737	0.00193981	0.0800786	0.0476784	-0.748082
ENSG00000132141.14	CCT6B	4	12	11	4	15	24	42	38	47	36	46	40	0.0019478	0.142187	0.406444	1.51527
ENSG00000057757.10	PITHD1	167	228	225	32	109	144	1009	957	1076	1130	1097	1085	0.00195001	0.145789	0.103933	-0.488231
ENSG00000198000.12	NOL8	58	87	79	12	85	81	854	729	848	755	548	627	0.00195209	0.0655718	0.101789	0.63444
ENSG00000168679.18	SLC16A4	70	126	107	9	46	62	504	451	511	503	518	513	0.00195351	0.144606	0.0852353	-0.7626
ENSG00000117222.14	RBBP5	120	249	228	30	124	118	1054	949	1150	1275	1091	1205	0.00196107	0.130513	0.0921722	-0.501792
ENSG00000101752.11	MIB1	102	312	248	28	90	121	5382	4990	5577	6296	5980	5881	0.00196459	0.0277511	0.0160596	-0.789107
ENSG00000134324.11	LPIN1	148	321	244	66	248	311	1959	1704	2138	2210	2003	2179	0.00196838	0.0849536	0.116576	0.456518
ENSG00000119878.5	CRIPT	103	232	194	39	213	186	474	452	492	479	432	467	0.00196838	0.255335	0.368018	0.527387
ENSG00000172757.13	CFL1	3361	5374	5059	1253	4598	4575	14139	13170	16039	14922	15974	15437	0.00197645	0.224713	0.277282	0.30327
ENSG00000170876.7	TMEM43	608	1101	955	151	507	603	7050	6693	7971	7347	7528	7416	0.00199324	0.0857755	0.0694721	-0.304132
ENSG00000022840.16	RNF10	220	305	252	28	146	142	2759	2383	3303	3325	3051	2866	0.00200316	0.0665254	0.0394943	-0.752258
ENSG00000168610.14	STAT3	446	702	673	101	361	447	3935	3460	4262	4547	4056	4073	0.00201	0.110472	0.0865554	-0.351989
ENSG00000168487.19	BMP1	1090	1665	1554	272	658	945	4901	4580	5538	5660	5896	5638	0.00201023	0.203598	0.140494	-0.535213
ENSG00000109686.18	SH3D19	98	172	131	13	64	98	1984	1710	1964	2318	1982	2196	0.00201156	0.0499318	0.0298963	-0.739991
ENSG00000164169.13	PRMT9	48	81	81	15	41	27	305	290	327	356	351	381	0.00201538	0.159315	0.106215	-0.584889
ENSG00000105426.16	PTPRS	754	1322	1191	188	409	451	4809	3887	4514	4516	4124	4251	0.00201943	0.173303	0.112273	-0.626289
ENSG00000113552.16	GNPDA1	138	231	219	16	96	118	829	705	849	731	816	816	0.00202122	0.173441	0.107065	-0.695954
ENSG00000143801.17	PSEN2	17	71	64	5	11	21	279	229	302	264	256	276	0.00202382	0.123027	0.0584917	-1.07267
ENSG00000105245.9	NUMBL	112	197	196	42	108	103	662	645	716	824	846	864	0.00202382	0.173853	0.13464	-0.368762
ENSG00000159399.9	HK2	296	463	374	76	204	229	3277	2819	3796	4705	3732	3795	0.00202602	0.0817615	0.0543762	-0.588445
ENSG00000134824.14	FADS2	157	266	288	41	111	123	848	775	915	795	876	787	0.00202602	0.195486	0.145777	-0.423305
ENSG00000155846.17	PPARGC1B	28	36	40	11	24	18	689	635	819	281	253	341	0.00202609	0.0348536	0.0882611	1.34047
ENSG00000241343.9	RPL36A	5	22	16	3	9	27	376	340	402	246	251	248	0.00202609	0.025149	0.0577535	1.19941
ENSG00000263264.1	AC119396.1	3	5	1	1	13	12	25	20	18	25	17	24	0.00202968	0.104334	0.406098	1.96061
ENSG00000172530.20	BANP	19	35	29	11	44	41	228	218	212	227	237	245	0.00203756	0.0878216	0.165107	0.910751
ENSG00000123130.17	ACOT9	428	769	748	156	626	727	2435	2317	2659	2878	2759	2743	0.00204182	0.182713	0.213923	0.227508
ENSG00000005810.18	MYCBP2	123	259	262	19	94	149	4258	3873	4312	4811	4318	4242	0.00204447	0.0354461	0.0216459	-0.711529
ENSG00000081803.16	CADPS2	32	63	64	6	16	23	323	278	301	283	312	273	0.0020675	0.121416	0.0652445	-0.896035
ENSG00000134970.14	TMED7	35	79	87	6	32	26	3788	3416	3772	3490	3348	3440	0.00206993	0.0124311	0.00728976	-0.770014
ENSG00000071189.21	SNX13	74	176	160	19	60	80	3431	3155	3300	3392	3276	3288	0.00209339	0.0281636	0.0195768	-0.524686
ENSG00000109501.13	WFS1	220	374	327	99	276	271	1194	1016	993	855	900	928	0.00210123	0.20162	0.31675	0.651705
ENSG00000155508.13	CNOT8	156	321	303	51	211	221	1417	1243	1605	2104	2097	2018	0.00210245	0.12621	0.0928355	-0.443079
ENSG00000072778.20	ACADVL	717	1234	1179	168	716	650	7752	7444	8308	8306	8545	8534	0.00210386	0.0931064	0.0729683	-0.35161
ENSG00000206503.13	HLA-A	3447	5485	4885	1361	4286	4480	21663	19497	21433	20234	21870	21270	0.00211528	0.156013	0.202448	0.375891
ENSG00000213782.7	DDX47	1	0	1	1	4	7	171	137	145	189	135	131	0.00212077	0.00359618	0.0298764	3.05447
ENSG00000102908.22	NFAT5	213	447	357	57	188	266	4373	3690	4366	5706	4873	5055	0.00212632	0.0565882	0.0394141	-0.52179
ENSG00000172053.18	QARS	487	730	633	172	552	802	2482	2273	2931	2535	2486	2366	0.00212867	0.171912	0.249374	0.536636
ENSG00000168872.17	DDX19A	26	45	38	2	42	56	400	358	379	353	343	329	0.00214491	0.0672612	0.0951016	0.499694
ENSG00000135318.12	NT5E	351	719	638	141	495	601	2726	2505	2850	2894	2699	2784	0.00215211	0.145811	0.179265	0.298
ENSG00000150687.12	PRSS23	2297	3509	3546	556	1742	2021	18944	17525	21949	19355	20736	20526	0.00215211	0.113318	0.0891107	-0.346712
ENSG00000283900.1	TPTEP2-CSNK1E	0	1	3	3	4	6	21	18	19	15	12	15	0.00216027	0.0426625	0.466133	3.4497
ENSG00000123562.17	MORF4L2	1726	2888	2771	340	1548	1787	14196	12573	14710	15642	14209	15075	0.00216027	0.124991	0.0949697	-0.396283
ENSG00000157637.13	SLC38A10	209	365	318	45	145	129	1143	1049	1117	971	1294	1148	0.00216734	0.188732	0.120087	-0.652252
ENSG00000086102.19	NFX1	126	181	236	67	256	334	1490	1222	1621	2138	1714	1859	0.00218148	0.0884177	0.13618	0.62311
ENSG00000104856.14	RELB	69	135	110	41	146	206	462	411	514	568	697	603	0.00218241	0.157642	0.249206	0.660685
ENSG00000265808.3	SEC22B	458	707	708	136	626	760	5057	4392	5082	5420	4909	5182	0.00219771	0.091064	0.113044	0.311937
ENSG00000134987.11	WDR36	299	539	537	85	371	475	2942	2707	3110	2881	2672	2731	0.00220195	0.109181	0.129896	0.250638
ENSG00000179698.13	WDR97	7	5	6	10	16	8	13	10	16	9	11	7	0.00221302	0.355145	2.11642	2.57515
ENSG00000130816.16	DNMT1	145	189	190	36	311	318	1258	1115	1277	1232	1201	1155	0.00221799	0.103204	0.197657	0.937502
ENSG00000155463.13	OXA1L	240	372	320	70	288	374	1304	1139	1496	1258	1285	1228	0.00222105	0.168551	0.226282	0.424936
ENSG00000175662.17	TOM1L2	131	230	237	29	100	125	1183	1104	1413	1345	1293	1254	0.00222159	0.11279	0.0792197	-0.509706
ENSG00000117525.14	F3	1566	3039	2770	817	3329	3659	11487	10320	12262	17644	16425	16601	0.00222912	0.150111	0.183703	0.291339
ENSG00000104312.8	RIPK2	109	167	193	25	94	56	650	512	595	719	633	645	0.00222951	0.187711	0.114002	-0.719447
ENSG00000135002.12	RFK	14	31	27	8	34	31	341	288	329	289	267	313	0.00223751	0.0515436	0.101474	0.977238
ENSG00000103978.15	TMEM87A	216	402	365	89	315	483	1336	1218	1432	1467	1410	1443	0.002245	0.17167	0.241199	0.490584
ENSG00000227345.8	PARG	31	56	40	6	17	18	812	715	804	862	807	836	0.00224555	0.0383339	0.0212468	-0.851376
ENSG00000118193.12	KIF14	26	74	65	5	26	36	685	646	649	825	848	853	0.00224931	0.0557673	0.0294721	-0.920067
ENSG00000033800.13	PIAS1	86	174	191	31	183	196	1168	1093	1171	1343	1193	1280	0.00225048	0.0899746	0.120341	0.419542
ENSG00000100897.17	DCAF11	36	63	65	3	21	25	535	552	681	559	613	620	0.00225253	0.0646661	0.0295243	-1.1311
ENSG00000004897.12	CDC27	232	445	425	67	223	230	6032	5570	6037	6534	6021	6010	0.00227228	0.0432118	0.0351507	-0.297873
ENSG00000124226.11	RNF114	258	365	419	89	362	447	1527	1402	1733	1649	1700	1689	0.00227228	0.158541	0.209475	0.401923
ENSG00000067560.12	RHOA	1860	2879	2862	652	2247	2382	14525	12999	14927	15579	13175	14029	0.00227506	0.12646	0.153249	0.2772
ENSG00000159685.10	CHCHD6	42	49	40	13	43	56	216	198	191	156	170	165	0.00227506	0.158538	0.277477	0.80754
ENSG00000188820.13	CALHM6	69	94	106	44	111	100	61	54	69	37	58	59	0.00227506	1.04284	2.25385	1.11188
ENSG00000097033.14	SH3GLB1	738	1371	1224	240	1043	1143	8823	7893	8347	8705	7184	7633	0.00227769	0.0924609	0.121628	0.395557
ENSG00000111203.13	ITFG2	41	55	77	19	52	65	616	610	667	564	522	542	0.00229163	0.0643756	0.106794	0.730243
ENSG00000114209.15	PDCD10	169	318	248	35	150	147	1201	1136	1157	1369	1254	1236	0.00229774	0.1466	0.102987	-0.509423
ENSG00000164308.16	ERAP2	3	8	12	0	11	12	128	102	141	65	71	60	0.00230605	0.0413867	0.108916	1.39597
ENSG00000141446.11	ESCO1	47	91	102	5	45	58	1924	1681	1820	2373	2121	2321	0.00231161	0.0304061	0.0165148	-0.880599
ENSG00000278053.5	DDX52	122	271	252	50	194	277	1401	1333	1498	1438	1270	1380	0.00231615	0.104168	0.148562	0.51216
ENSG00000168938.5	PPIC	294	579	558	123	393	418	848	757	855	777	736	731	0.00232917	0.401645	0.524946	0.386246
ENSG00000040275.17	SPDL1	103	271	198	20	93	115	1596	1418	1481	1748	1611	1822	0.00234225	0.0862119	0.0504765	-0.772275
ENSG00000081760.17	AACS	152	215	212	45	175	243	1070	1000	1271	1026	1093	990	0.00235037	0.123824	0.173964	0.490499
ENSG00000151690.15	MFSD6	61	76	80	12	28	25	1370	1267	1442	1461	1146	1231	0.00236318	0.0383361	0.0237074	-0.693367
ENSG00000090060.18	PAPOLA	300	495	449	51	232	172	5636	4926	5674	5984	4828	4857	0.00238523	0.0539714	0.0354476	-0.606505
ENSG00000186111.9	PIP5K1C	245	308	325	41	146	134	1862	1470	1739	1641	1577	1516	0.00238841	0.124849	0.0850357	-0.554041
ENSG00000158480.11	SPATA2	51	69	59	11	34	37	698	557	687	895	837	866	0.00238841	0.0666013	0.0399867	-0.736031
ENSG00000117475.14	BLZF1	132	271	294	25	160	136	1600	1353	1610	1934	1760	1789	0.00240882	0.104781	0.0661855	-0.662791
ENSG00000183020.13	AP2A2	203	375	323	92	271	288	1507	1285	1489	1400	1276	1452	0.00241331	0.146908	0.20268	0.464289
ENSG00000184678.10	HIST2H2BE	450	588	466	128	411	459	2886	2440	2624	1873	1816	2016	0.00242416	0.137258	0.218797	0.672696
ENSG00000145741.15	BTF3	1212	2055	2048	408	1715	1955	8651	8206	8812	9623	8293	8654	0.00244046	0.144642	0.181249	0.325485
ENSG00000148303.17	RPL7A	1376	2180	2095	477	1608	1716	13925	12884	15518	14840	14298	14169	0.00244226	0.0942713	0.109302	0.213433
ENSG00000175215.11	CTDSP2	1644	2375	2368	418	1286	1620	40786	36191	49869	53549	52702	50561	0.00245135	0.0359493	0.0263424	-0.448579
ENSG00000287080.1	HIST1H3C	752	1160	1086	235	937	1005	1795	1503	1270	896	1117	1231	0.00245286	0.462426	0.803782	0.797582
ENSG00000084463.8	WBP11	143	214	152	17	96	93	2631	2441	2622	2911	2548	2805	0.00245889	0.0474462	0.0284062	-0.740088
ENSG00000119487.17	MAPKAP1	49	78	74	1	38	23	1480	1409	1551	1506	1380	1271	0.00247246	0.0319025	0.0146567	-1.12211
ENSG00000148153.14	INIP	32	60	60	3	31	18	684	595	657	725	730	660	0.00247485	0.0543712	0.0267231	-1.02475
ENSG00000136141.15	LRCH1	61	104	92	12	36	47	1235	1090	1315	1367	1147	1259	0.00247485	0.0496597	0.0313384	-0.664145
ENSG00000180329.14	CCDC43	57	90	82	17	111	82	939	888	845	920	820	800	0.00247649	0.0603741	0.0943757	0.644485
ENSG00000047644.18	WWC3	42	68	73	3	30	25	2076	1741	2054	1958	1820	1811	0.00247649	0.021866	0.0110521	-0.984369
ENSG00000120051.15	CFAP58	6	8	6	0	1	0	80	92	103	109	90	116	0.00247869	0.0527037	0.0030958	-4.08952
ENSG00000120053.12	GOT1	161	321	262	66	279	280	774	725	890	917	877	856	0.00248287	0.216307	0.282217	0.383725
ENSG00000185236.12	RAB11B	475	615	542	179	483	536	603	518	548	458	470	433	0.00248659	0.70667	1.14827	0.700353
ENSG00000130244.12	FAM98C	11	27	25	0	37	27	123	116	141	95	111	99	0.00248812	0.11255	0.196455	0.803634
ENSG00000100031.19	GGT1	7	4	3	0	10	9	16	19	23	6	12	7	0.00248812	0.194212	0.705767	1.86156
ENSG00000002834.18	LASP1	932	1608	1347	331	1143	1199	9980	9115	11584	9625	10017	9656	0.00249244	0.0892658	0.113198	0.342671
ENSG00000147383.11	NSDHL	145	214	201	23	77	94	459	400	530	486	417	381	0.00249244	0.287717	0.185398	-0.634027
ENSG00000213096.10	ZNF254	10	27	24	4	22	41	562	515	587	570	531	543	0.00250345	0.0246934	0.0435477	0.818469
ENSG00000197774.12	EME2	8	8	4	2	16	17	328	300	325	290	346	358	0.00251791	0.0160029	0.0377089	1.23657
ENSG00000167468.16	GPX4	896	1383	1312	373	1295	1226	5527	4857	4223	4255	4396	4862	0.00254158	0.173124	0.268733	0.634374
ENSG00000122218.16	COPA	1753	3448	3132	451	1621	1941	13982	12558	15707	16288	14410	14579	0.00255155	0.136764	0.107328	-0.349658
ENSG00000277157.1	HIST1H4D	113	178	200	55	188	199	200	166	263	209	222	200	0.00255155	0.551364	0.870117	0.658204
ENSG00000112701.18	SENP6	113	250	184	34	85	120	3970	3569	3725	4729	4090	4442	0.00256273	0.0334059	0.0231257	-0.530607
ENSG00000158604.15	TMED4	476	765	719	197	616	581	3440	3108	3648	3416	3498	3319	0.00256406	0.135607	0.175332	0.370656
ENSG00000092931.11	MFSD11	71	118	98	12	40	55	447	383	471	438	442	446	0.00256406	0.156022	0.0973301	-0.680794
ENSG00000118600.11	RXYLT1	30	53	45	18	41	53	425	369	439	384	364	385	0.002565	0.0728522	0.131511	0.852142
ENSG00000096968.13	JAK2	16	36	44	3	13	10	638	490	587	776	589	605	0.0025996	0.0379771	0.0162195	-1.2274
ENSG00000077254.14	USP33	196	499	402	46	194	225	2596	2325	2569	2865	2677	2871	0.00260357	0.0993523	0.0650368	-0.611296
ENSG00000137642.13	SORL1	1	12	18	1	2	0	50	52	69	63	76	62	0.00261073	0.113847	0.0268237	-2.08551
ENSG00000140105.18	WARS	467	744	727	96	382	396	3094	2944	3406	3453	3039	2930	0.00262283	0.144576	0.112026	-0.368002
ENSG00000127863.15	TNFRSF19	127	222	191	38	92	86	1662	1461	1732	1794	1549	1539	0.00263606	0.078089	0.0608925	-0.358857
ENSG00000079432.7	CIC	128	203	168	26	108	121	1099	922	1145	1353	1319	1239	0.00263606	0.112072	0.0772771	-0.536309
ENSG00000182963.10	GJC1	85	156	89	12	51	67	1745	1588	1914	2023	1861	1912	0.00264219	0.0445495	0.025971	-0.77851
ENSG00000178381.11	ZFAND2A	79	124	114	26	103	122	1036	904	987	924	875	980	0.002644	0.0765609	0.107267	0.486532
ENSG00000122861.16	PLAU	178	283	251	49	117	136	940	838	1005	955	978	887	0.00265847	0.181188	0.143086	-0.340606
ENSG00000204673.10	AKT1S1	116	186	186	39	132	142	451	425	476	354	378	357	0.0026692	0.25374	0.356972	0.49246
ENSG00000083937.9	CHMP2B	182	286	322	74	251	323	1605	1449	1598	1794	1594	1693	0.00268353	0.119028	0.154801	0.379109
ENSG00000145386.10	CCNA2	109	159	168	21	103	87	990	950	1049	1204	1159	1165	0.00270397	0.103257	0.0708424	-0.543551
ENSG00000186166.9	CCDC84	3	5	5	1	15	10	363	394	372	393	375	399	0.00273752	0.00802749	0.0230756	1.52335
ENSG00000154277.12	UCHL1	4957	8836	7913	1646	6530	7348	23309	20770	23771	21968	23155	23212	0.00274763	0.223658	0.27129	0.278543
ENSG00000134086.7	VHL	116	192	209	30	105	93	1479	1427	1574	1638	1551	1561	0.00274783	0.0805544	0.0606907	-0.408489
ENSG00000151923.17	TIAL1	197	436	368	59	185	210	2390	2097	2549	2559	2392	2383	0.00274783	0.0977675	0.0777343	-0.330803
ENSG00000185627.18	PSMD13	414	863	739	172	696	731	1657	1554	1917	1913	1796	1686	0.00274783	0.271508	0.355979	0.390795
ENSG00000160336.15	ZNF761	14	24	34	5	14	0	532	448	486	611	537	547	0.00274783	0.0338205	0.01824	-0.890793
ENSG00000197712.12	FAM114A1	1220	1890	1741	395	1307	1549	11635	10413	11898	11935	10858	11059	0.00274865	0.101225	0.118487	0.227161
ENSG00000132432.14	SEC61G	2236	3875	3639	711	3583	4114	2280	1974	2313	2033	2102	2013	0.00275494	1.03971	1.55925	0.584674
ENSG00000176853.16	FAM91A1	157	252	199	23	134	86	4230	3753	4424	4591	4232	4332	0.00275494	0.0348154	0.0217605	-0.678011
ENSG00000112031.16	MTRF1L	11	24	28	6	30	37	709	595	748	746	709	733	0.00276517	0.0209229	0.0378094	0.853662
ENSG00000204386.10	NEU1	363	571	625	83	267	359	1904	1803	2179	2036	2129	2086	0.00277623	0.186142	0.138233	-0.429306
ENSG00000164051.14	CCDC51	19	26	26	15	30	32	135	99	136	116	122	114	0.00278311	0.137894	0.310445	1.17077
ENSG00000146830.10	GIGYF1	48	56	54	6	27	21	944	859	1025	957	1100	1075	0.00281845	0.0407688	0.0209208	-0.962529
[truncated: 15,932 more rows]
