# Supplementary material for: Targeting eIF4A-dependent translation in genetically complex sarcoma
Source: JCI Insight. 2026 Apr 7;11(10):e192936. doi: 10.1172/jci.insight.192936 (PMC13232726; doi:10.1172/jci.insight.192936)
Supplement: Supporting data values [file jciinsight-11-192936-s264.xlsx]

## Sheet: Fig. 1A
	DDLS8817			LPS141			DDLS8313			RWD7785-10			WD7785-1			WD4847-2			RDD8107				L090310
0	85.07	110.973	103.957	91.7114	101.287	107.002	96.3754	87.4892	116.135	118.82	85.5967	95.5833	110.032	87.0177	102.951	100.183	104.084	95.7323	119.82	101.956	78.224	126.502	88.3317	85.1663
1	80.0978	98.3336	94.0345	95.3585	96.1674	94.4032	91.3294	85.9222	86.7343	103.643	85.6521	102.19	91.0432	97.0743	127.081	92.0617	83.9788	81.1725	117.9	109.016	86.7347	101.028	74.1395	83.7696
2.5	81.9548	97.0307	99.7977	81.8394	83.472	80.0135	80.3715	77.5795	83.2389	74.89	75.9019	79.3377	85.8478	93.4278	92.8728	79.5268	73.9546	76.1055	98.1155	85.1212	77.6134	84.7566	68.2252	69.8399
5	61.0164	70.5925	73.9684	67.762	62.8905	61.002	64.0951	62.0964	68.3688	52.7864	62.2522	64.5858	72.7533	76.3729	79.8368	73.0068	62.7179	64.2378	82.2318	76.1955	68.1995	75.0453	63.6646	64.612
10	37.1862	44.39	43.3838	53.132	46.9021	49.5312	48.0142	47.2231	44.6225	48.1063	44.7125	45.6176	54.2802	52.1947	63.8571	61.6891	55.9669	57.8218	71.3449	63.4535	52.0661	61.1259	55.244	55.2938
25	26.0298	32.4783	30.2175	34.3402	32.0514	31.6864	36.727	33.6555	33.5194	38.1828	37.6338	38.2374	39.7052	41.2657	35.4342	51.4969	46.5459	48.4063	60.1326	46.1573	43.6759	60.2484	49.448	51.0319
50	24.5501	27.0235	28.7674	32.8281	31.694	25.2912	35.0913	32.5794	31.3154	35.5029	34.9904	33.8478	33.6208	31.248	33.3957	48.3217	41.7843	41.7514	60.7277	47.7129	45.2155	60.6126	46.6634	52.7415
100	26.6207	27.1921	28.6328	33.7554	30.3218	29.7853	35.8866	36.6182	36.8835	34.2041	37.8129	34.5163	37.9047	34.0959	35.5082	40.4195	41.3585	41.5983	54.254	47.3408	42.5151	53.3286	44.7745	47.0834

## Sheet: Fig. 1C
	DDLS8817				LPS141
DMSO	7.3	8.5	6.8		6.4	6.2	5.8
10nM	19.4	21.2	20.5		20.7	22	18.5
25nM	26.7	27.9	31.4		28	31.3	27.8

## Sheet: Fig. 1E
	L090310				RDD8107
DMSO	4.7	4.8	4		10.6	11.9	11.5
10nM	4.2	5.7	4.3		22.2	25.9	23.6
25nM	5.2	6.8	5.3		24.5	24.4	24.6

## Sheet: Fig. 2J
	β-globin			c-Myc			TAZ WT			TAZ Mutant
DMSO	95.7929	107.902	96.305	89.3599	107.687	102.953	99.3141	102.632	98.0539	92.9433	107.189	99.8674
10nM	103.866	95.2314	108.214	8.15192	9.5424	5.55218	12.9916	13.8099	7.01479	91.2953	90.4308	74.7906

## Sheet: Fig. 3A
	vector			YAP			TAZ
DMSO	4.6	4.2	3.4	2.5	2.7	3.5	5.4	5.6	4.8
CR31B	28.7	31	30.4	16.2	14.6	16.1	23.2	23.1	23.2

## Sheet: Fig. 4A
	UPS3672-3			UPS4746			MFS8000S			MFS9100-2B
0	94.9982	97.3846	107.617	112.631	102.922	84.447	97.8832	104.687	97.4296	96.7684	107.696	95.5359
1	91.3662	83.5251	95.0049	88.5732	97.8442	93.4937	101.315	106.66	93.3375	93.3708	89.6959	91.7723
2.5	68.6454	77.0733	72.4285	67.1192	59.6672	88.3767	88.1773	124.589	71.9898	91.4329	77.502	77.0352
5	51.0799	49.6855	42.7664	56.9025	67.2287	41.6122	61.22	66.8281	51.6706	72.9581	82.7825	80.2524
10	43.1395	39.375	39.2728	44.3802	37.1882	70.8508	50.7059	61.6873	44.545	73.863	57.9249	53.2735
25	32.3818	26.9326	27.1466	27.6522	23.6658	27.9574	23.3343	33.6322	21.912	44.655	40.1502	37.6184
50	28.482	21.7492	20.4503	34.8468	27.9619	25.5594	25.4498	29.4008	22.3323	63.8316	30.0067	37.677
100	22.0165	22.1326	25.7033	32.5497	24.6096	21.4845	22.46	29.0986	21.5672	34.7018	26.8678	29.6655

## Sheet: Fig. 4B
	MFS8000S				UPS3672-3
DMSO	8.3	6.8	8.6		13.7	15.8	14.6
10nM	21.5	22.1	24.4		37.4	40.5	41
25nM	33.6	33.4	33.1		56	52.7	52.8

## Sheet: Fig. 4D
		MFS8000S						UPS3672-3
CTGF	DMSO	0.815326	1.04446	1.17429		CTGF	DMSO	1.01328	1.00912	0.977975
	CR31B 10nM	0.715644	0.771461	0.692936			CR31B 10nM	0.381986	0.378206	0.381724
	CR31B 25nM	0.411599	0.454442	0.450177			CR31B 25nM	0.0290003	0.0253979	0.0251886
CYR61	DMSO	0.945935	1.00941	1.0473		CYR61	DMSO	1.01065	0.992186	0.997257
	CR31B 10nM	0.590498	0.536797	0.544426			CR31B 10nM	0.540665	0.552775	0.563478
	CR31B 25nM	0.64921	0.636914	0.695344			CR31B 25nM	0.3438	0.35457	0.341472

## Sheet: Fig. 6B
		DDLS8817						LPS141						MFS8000S						UPS3672-3
siSCR	2	1.30846	0.827309	0.864235		siSCR	2	1.10089	0.919856	0.979251		siSCR	2	0.98535	0.981906	1.03274		siSCR	2	0.724418	0.744865	1.53072
	4	2.21048	2.24222	1.65011			4	1.61472	1.91223	1.51981			4	2.13574	1.8797	1.60663			4	3.33519	3.04135	3.16227
	6	6.62866	6.44749	6.72061			6	4.79149	4.29397	4.07494			6	2.49639	2.8115	2.6134			6	6.0232	4.57306	4.45519
siYAP	2	1.07682	1.08342	0.839754		siYAP	2	0.91041	1.0724	1.01719		siYAP	2	0.974122	1.00829	1.01758		siYAP	2	0.857676	0.729352	1.41297
	4	2.28644	2.44341	2.34048			4	2.13921	1.96233	1.77143			4	1.87729	1.937	1.86684			4	2.72296	3.04743	2.33381
	6	5.81473	4.9794	4.72627			6	3.47702	3.45548	3.09263			6	2.30639	2.34921	2.07744			6	5.20383	4.11458	3.78516
siTAZ	2	0.947673	1.03031	1.02202		siTAZ	2	1.07135	1.01498	0.913664		siTAZ	2	1.24179	0.861988	0.896219		siTAZ	2	0.770562	0.832591	1.39685
	4	2.12185	1.94584	2.18737			4	1.45865	1.5499	1.34857			4	1.16361	0.977047	1.00182			4	2.2577	2.62902	2.37133
	6	5.43813	4.83441	5.39944			6	2.65848	2.41637	2.12909			6	1.5106	1.34279	1.34023			6	4.25943	3.52608	2.69003
siYAP+TAZ	2	1.3152	0.826966	0.857837		siYAP+TAZ	2	0.947341	1.08804	0.964619		siYAP+TAZ	2	1.05788	1.01357	0.928548		siYAP+TAZ	2	1.04187	1.01639	0.941737
	4	1.52735	1.20514	1.44962			4	1.38007	1.20938	0.998147			4	0.872568	0.821473	0.928616			4	0.940083	0.938995	0.776891
	6	2.18969	1.45412	1.80288			6	1.55306	1.38775	1.13475			6	1.0129	0.783948	1.04442			6	1.11262	0.975449	1.01237

## Sheet: Fig. 6C
	DDLS8817					LPS141					MFS8000s					UPS3672-3
siSCR	1.20542	1.14751	0.647069		siSCR	0.981785	0.975388	1.04283		siSCR	1.21529	1.05579	0.728918		siSCR	1.02642	1.2791	0.81647
siYAP	0.924687	0.427068	0.992945		siYAP	0.951081	0.573134	0.923302		siYAP	0.534146	0.648269	0.544419		siYAP	0.923611	1.36937	0.824511
siTAZ	0.970957	0.794873	1.05568		siTAZ	1.08175	1.18849	0.898629		siTAZ	0.647327	0.81359	0.599298		siTAZ	0.58361	0.98483	1.59583
siYAP+TAZ	0.617379	0.627785	0.71809		siYAP+TAZ	0.758087	0.664149	0.625952		siYAP+TAZ	0.440398	0.492794	0.476956		siYAP+TAZ	0.582353	0.662226	0.694337

[truncated: 17 more sheets: Fig. 6D, Fig. 7A, Fig. 7B, Fig.7C, Fig. 7D, Fig. 7F, Suppl Fig. 1B, Suppl Fig. 1C, Suppl Fig. 1D, Suppl Fig. 2B, Suppl Fig. 3B, Suppl Fig. 3C, Suppl Fig. 5A, Suppl Fig. 5B, Suppl Fig. 5D, Suppl Fig. 6A, Suppl Fig. 6C]
